# Supplementary material for: Alpha-CENTAURI: assessing novel centromeric repeat sequence variation with long read sequencing
Source: Bioinformatics. 2016 Feb 24;32(13):1921–4. doi: 10.1093/bioinformatics/btw101 (PMC4920115; doi:10.1093/bioinformatics/btw101)
Supplement: Supplementary Data [file supp_btw101_Supplemental_Table_1.txt]

pread	cenArrayID	monMin	monMax	monListing	totalMon_Read	mon_w_PerfectID_100	freqPerfectID	monAve	minPID	maxPID
881bea2c_116039_0	cen1_1	1	2	1,2	76	74	0.973684210526316	97.3684210526316	92	100
aad47c0b_136091_240	cen1_1	1	6	1,2,3,4,5,6	76	65	0.855263157894737	85.5263157894737	86	100
5c06b39c_116026_0	cen1_1	1	2	1,2	17	17	1	100	100	100
3e77f73f_116344_822	cen1_1	1	2	1,2	72	71	0.986111111111111	98.6111111111111	99	100
72efa238_53691_0	cen1_1	1	6	1,2,3,4,5,6	140	131	0.935714285714286	93.5714285714286	83	100
1958feaa_136463_0	cen1_1	1	6	1,2,3,4,5,6	96	94	0.979166666666667	97.9166666666667	89	100
cca64e36_113628_0	cen1_1	1	6	1,2,3,4,5,6	153	144	0.941176470588235	94.1176470588235	92	100
e03161fc_87023_1730	cen1_1	1	2	1,2	18	15	0.833333333333333	83.3333333333333	86	100
185c27cd_122570_0	cen1_1	1	6	1,2,3,4,5,6	126	120	0.952380952380952	95.2380952380952	87	100
d0bfd9aa_112266_0	cen1_1	1	2	1,2	14	14	1	100	100	100
aad47c0b_99491_0	cen1_1	1	2	1,2	17	15	0.882352941176471	88.2352941176471	92	100
5c06b39c_130570_2646	cen1_1	1	2	1,2	73	70	0.958904109589041	95.8904109589041	92	100
9f500887_96753_0	cen1_1	1	2	1,2	125	120	0.96	96	93	100
90c5e630_131619_0	cen1_1	1	2	1,2	30	28	0.933333333333333	93.3333333333333	89	100
220d2213_55574_0	cen1_1	1	6	1,2,3,4,5,6	117	107	0.914529914529915	91.4529914529915	90	100
cc836989_116155_5434	cen1_1	1	2	1,2	21	20	0.952380952380952	95.2380952380952	92	100
3e77f73f_121572_0	cen1_1	1	6	1,2,3,4,5,6	65	65	1	100	100	100
d0bfd9aa_141262_0	cen1_1	1	2	1,2	105	104	0.990476190476191	99.0476190476191	99	100
15f640f4_45728_5473	cen1_1	1	2	1,2	16	15	0.9375	93.75	98	100
881bea2c_112373_12514	cen1_1	1	5	1,2,3,4,5	129	123	0.953488372093023	95.3488372093023	91	100
72efa238_10827_0	cen1_1	1	2	1,2	103	99	0.961165048543689	96.1165048543689	90	100
77ff723e_17019_7504	cen1_1	1	2	1,2	109	106	0.972477064220184	97.2477064220184	93	100
048b7d56_5476_0	cen1_1	1	2	1,2	80	78	0.975	97.5	98	100
9b1e01e2_58893_1295	cen1_1	1	6	1,2,6	38	38	1	100	100	100
44240c20_57099_0	cen1_1	1	2	1,2	82	81	0.98780487804878	98.780487804878	95	100
6166952b_89955_0	cen1_1	1	2	1,2	41	39	0.951219512195122	95.1219512195122	98	100
90c5e630_43549_3056	cen1_1	1	2	1,2	17	16	0.941176470588235	94.1176470588235	98	100
99fd3e01_60832_0	cen1_1	1	6	1,2,3,4,5,6	176	153	0.869318181818182	86.9318181818182	86	100
06add419_26497_3518	cen1_1	1	5	1,2,3,4,5	129	121	0.937984496124031	93.7984496124031	88	100
6a1572da_24077_0	cen1_1	1	2	1,2	75	75	1	100	100	100
5c06b39c_153298_0	cen1_1	1	2	1,2	47	41	0.872340425531915	87.2340425531915	96	100
95661909_36783_0	cen1_1	1	2	1,2	165	158	0.957575757575758	95.7575757575758	87	100
0f06dfb9_101955_0	cen1_1	1	2	1,2	107	107	1	100	100	100
17d1d5e8_12740_0	cen1_1	1	2	1,2	37	35	0.945945945945946	94.5945945945946	98	100
9bb96635_101667_0	cen1_1	1	4	1,2,4	11	11	1	100	100	100
9b1e01e2_144799_0	cen1_1	1	2	1,2	38	38	1	100	100	100
f32a3dc6_18793_400	cen1_1	1	6	1,2,3,4,5,6	97	94	0.969072164948454	96.9072164948454	90	100
0f06dfb9_39872_2645	cen1_1	1	2	1,2	68	66	0.970588235294118	97.0588235294118	97	100
583c7d65_118157_0	cen1_1	1	2	1,2	87	87	1	100	100	100
6a1572da_137250_0	cen1_1	1	2	1,2	171	165	0.964912280701754	96.4912280701754	91	100
99fd3e01_98234_22628	cen1_1	1	2	1,2	64	63	0.984375	98.4375	98	100
4a2bd1b1_132475_5793	cen1_1	1	6	1,2,3,4,5,6	133	130	0.977443609022556	97.7443609022556	93	100
f32a3dc6_59887_0	cen1_1	1	2	1,2	14	11	0.785714285714286	78.5714285714286	81	100
583c7d65_83616_0	cen1_1	1	2	1,2	34	33	0.970588235294118	97.0588235294118	99	100
3aae12c7_72846_0	cen1_1	1	2	1,2	105	104	0.990476190476191	99.0476190476191	95	100
e03161fc_141786_686	cen1_1	1	6	1,2,3,4,5,6	131	118	0.900763358778626	90.0763358778626	89	100
ddd3678d_28735_0	cen1_1	1	2	1,2	102	97	0.950980392156863	95.0980392156863	91	100
4a2bd1b1_70436_0	cen1_1	1	2	1,2	91	76	0.835164835164835	83.5164835164835	83	100
8252c8b3_80658_0	cen1_1	1	2	1,2	98	94	0.959183673469388	95.9183673469388	93	100
afc47d4e_46507_0	cen1_1	1	2	1,2	35	35	1	100	100	100
15f640f4_114778_8196	cen1_1	1	2	1,2	79	76	0.962025316455696	96.2025316455696	88	100
9188823d_38302_0	cen1_1	1	6	1,2,3,4,5,6	117	105	0.897435897435897	89.7435897435897	89	100
afc47d4e_154123_214	cen1_1	1	4	1,2,4	19	19	1	100	100	100
5c06b39c_12516_0	cen1_1	1	2	1,2	75	73	0.973333333333333	97.3333333333333	90	100
6166952b_150529_0	cen1_1	1	2	1,2	127	122	0.960629921259842	96.0629921259843	97	100
e10a17df_136589_12122	cen1_1	1	2	1,2	42	41	0.976190476190476	97.6190476190476	98	100
ef183dca_122621_15546	cen1_1	1	2	1,2	25	24	0.96	96	85	100
cca64e36_111319_7218	cen1_1	1	6	1,2,3,4,5,6	76	71	0.934210526315789	93.4210526315789	90	100
f32a3dc6_30167_7330	cen1_1	1	2	1,2	66	65	0.984848484848485	98.4848484848485	98	100
6166952b_72752_0	cen1_1	1	2	1,2	76	73	0.960526315789474	96.0526315789474	90	100
9188823d_51225_0	cen1_1	1	2	1,2	43	41	0.953488372093023	95.3488372093023	96	100
afc47d4e_63001_220	cen1_1	1	2	1,2	19	19	1	100	100	100
ddd3678d_138412_0	cen1_1	1	4	1,2,4	17	17	1	100	100	100
e2f75a26_130419_0	cen1_1	1	2	1,2	23	23	1	100	100	100
06add419_112936_0	cen1_1	1	2	1,2	50	48	0.96	96	93	100
3e77f73f_104833_0	cen1_1	1	2	1,2	62	61	0.983870967741935	98.3870967741936	99	100
048b7d56_47783_0	cen1_1	1	2	1,2	125	122	0.976	97.6	97	100
e2f75a26_121592_280	cen1_1	1	6	1,2,6	57	57	1	100	100	100
6a1572da_136898_2304	cen1_1	1	2	1,2	77	74	0.961038961038961	96.1038961038961	96	100
06add419_32237_0	cen1_1	1	6	1,2,3,4,5,6	123	116	0.943089430894309	94.3089430894309	88	100
e10a17df_124998_0	cen1_1	1	6	1,2,3,4,5,6	68	66	0.970588235294118	97.0588235294118	97	100
95661909_133274_0	cen1_1	1	5	1,2,3,4,5	66	64	0.96969696969697	96.969696969697	96	100
a66502a5_123556_0	cen1_1	1	2	1,2	75	75	1	100	100	100
e03161fc_112971_0	cen1_1	1	6	1,2,3,4,5,6	95	89	0.936842105263158	93.6842105263158	89	100
185c27cd_131674_0	cen1_1	1	2	1,2	62	60	0.967741935483871	96.7741935483871	97	100
e10a17df_136589_0	cen1_1	1	2	1,2	58	57	0.982758620689655	98.2758620689655	98	100
99fd3e01_78632_700	cen1_1	1	2	1,2	40	38	0.95	95	89	100
ef183dca_118509_307	cen1_1	1	2	1,2	24	23	0.958333333333333	95.8333333333333	97	100
048b7d56_130518_450	cen1_1	1	6	1,2,3,4,5,6	141	126	0.893617021276596	89.3617021276596	90	100
e10a17df_103328_11441	cen1_1	1	6	1,2,3,4,5,6	78	74	0.948717948717949	94.8717948717949	90	100
cc836989_148759_0	cen1_1	1	2	1,2	84	81	0.964285714285714	96.4285714285714	93	100
048b7d56_70614_0	cen1_1	1	6	1,2,3,4,5,6	164	155	0.945121951219512	94.5121951219512	51	100
f32a3dc6_100545_1451	cen1_1	1	6	1,2,3,4,5,6	20	20	1	100	100	100
afc47d4e_17584_0	cen1_1	1	2	1,2	70	68	0.971428571428571	97.1428571428571	89	100
f32a3dc6_3230_0	cen1_1	1	2	1,2	163	156	0.957055214723926	95.7055214723926	87	100
e10a17df_60905_0	cen1_1	1	6	1,2,3,4,5,6	62	59	0.951612903225806	95.1612903225806	92	100
3133f941_125769_2710	cen1_1	1	2	1,2	84	82	0.976190476190476	97.6190476190476	98	100
f32a3dc6_144304_10580	cen1_1	1	2	1,2	52	51	0.980769230769231	98.0769230769231	91	100
185c27cd_97271_0	cen1_1	1	2	1,2	99	97	0.97979797979798	97.979797979798	98	100
afc47d4e_28161_775	cen1_1	1	2	1,2	14	14	1	100	100	100
6a1572da_86280_14371	cen1_1	1	2	1,2	50	48	0.96	96	92	100
9188823d_107018_0	cen1_1	1	6	1,2,3,4,5,6	119	109	0.915966386554622	91.5966386554622	78	100
8252c8b3_34647_0	cen1_1	1	2	1,2	85	81	0.952941176470588	95.2941176470588	94	100
6a1572da_92799_0	cen1_1	1	6	1,2,3,4,5,6	80	80	1	100	100	100
06add419_79726_0	cen1_1	1	6	1,2,3,4,5,6	104	99	0.951923076923077	95.1923076923077	88	100
17d1d5e8_47116_0	cen1_1	1	2	1,2	108	105	0.972222222222222	97.2222222222222	83	100
15f640f4_102901_0	cen1_1	1	2	1,2	85	84	0.988235294117647	98.8235294117647	98	100
9b1e01e2_69090_0	cen1_1	1	2	1,2	55	50	0.909090909090909	90.9090909090909	74	100
99fd3e01_62195_0	cen1_1	1	2	1,2	13	8	0.615384615384615	61.5384615384615	81	100
583c7d65_52997_0	cen1_1	1	6	1,2,3,4,5,6	118	114	0.966101694915254	96.6101694915254	91	100
cf7e03f7_101604_0	cen1_1	1	2	1,2	94	93	0.98936170212766	98.936170212766	92	100
ddd3678d_140926_2136	cen1_1	1	2	1,2	78	76	0.974358974358974	97.4358974358974	92	100
9b1e01e2_26199_0	cen1_1	1	2	1,2	13	13	1	100	100	100
e2f75a26_120215_10722	cen1_1	1	2	1,2	33	32	0.96969696969697	96.969696969697	90	100
cca64e36_131893_2229	cen1_1	1	2	1,2	72	57	0.791666666666667	79.1666666666667	96	100
0f06dfb9_146777_0	cen1_1	1	2	1,2	22	22	1	100	100	100
90c5e630_31880_12802	cen1_1	1	2	1,2	96	96	1	100	100	100
ef183dca_11263_0	cen1_1	1	2	1,2	73	72	0.986301369863014	98.6301369863014	97	100
1958feaa_2296_5143	cen1_1	1	2	1,2	69	65	0.942028985507246	94.2028985507246	93	100
f6c4ce9e_65925_25036	cen1_1	1	2	1,2	81	77	0.950617283950617	95.0617283950617	89	100
e2f75a26_162835_0	cen1_1	1	6	1,2,3,4,5,6	66	64	0.96969696969697	96.969696969697	97	100
db7aadfb_125134_0	cen1_1	1	6	1,2,3,4,5,6	106	95	0.89622641509434	89.622641509434	89	100
9bb96635_115677_798	cen1_1	1	6	1,2,3,4,5,6	152	144	0.947368421052632	94.7368421052632	79	100
3aae12c7_28219_0	cen1_1	1	2	1,2	45	43	0.955555555555556	95.5555555555556	97	100
72efa238_95317_0	cen1_1	1	2	1,2	26	25	0.961538461538462	96.1538461538462	97	100
ef183dca_123016_21600	cen1_1	1	2	1,2	68	68	1	100	100	100
220d2213_91493_0	cen1_1	1	6	1,2,6	40	32	0.8	80	86	100
583c7d65_7932_10344	cen1_1	1	6	1,2,3,4,5,6	50	48	0.96	96	90	100
f6c4ce9e_133814_0	cen1_1	1	2	1,2	13	12	0.923076923076923	92.3076923076923	93	100
6166952b_45078_0	cen1_1	1	2	1,2	18	16	0.888888888888889	88.8888888888889	91	100
cca64e36_130093_4803	cen1_1	1	2	1,2	58	55	0.948275862068966	94.8275862068966	91	100
dc5a9578_145228_0	cen1_1	1	2	1,2	97	92	0.948453608247423	94.8453608247423	96	100
e2f75a26_137247_0	cen1_1	1	6	1,2,3,4,5,6	90	83	0.922222222222222	92.2222222222222	79	100
cc836989_28453_1310	cen1_1	1	2	1,2	52	51	0.980769230769231	98.0769230769231	96	100
aad47c0b_120343_0	cen1_1	1	2	1,2	115	113	0.982608695652174	98.2608695652174	97	100
72efa238_52388_416	cen1_1	1	6	1,2,6	84	79	0.94047619047619	94.0476190476191	90	100
cf7e03f7_70250_2916	cen1_1	1	5	1,2,3,4,5	46	44	0.956521739130435	95.6521739130435	95	100
f32a3dc6_4128_0	cen1_1	1	2	1,2	26	24	0.923076923076923	92.3076923076923	98	100
eeef14bb_47299_0	cen1_1	1	2	1,2	83	82	0.987951807228916	98.7951807228916	96	100
9f500887_28820_0	cen1_1	1	2	1,2	24	22	0.916666666666667	91.6666666666667	98	100
77ff723e_107227_0	cen1_1	1	2	1,2	53	47	0.886792452830189	88.6792452830189	89	100
9f500887_120014_6439	cen1_1	1	2	1,2	35	33	0.942857142857143	94.2857142857143	90	100
d0bfd9aa_92860_0	cen1_1	1	6	1,2,3,4,5,6	77	72	0.935064935064935	93.5064935064935	96	100
90c5e630_147657_0	cen1_1	1	2	1,2	80	78	0.975	97.5	93	100
afc47d4e_17584_14785	cen1_1	1	2	1,2	16	14	0.875	87.5	85	100
eeef14bb_16769_0	cen1_1	1	2	1,2	29	28	0.96551724137931	96.551724137931	98	100
dffc1937_92745_0	cen1_1	1	2	1,2	74	73	0.986486486486487	98.6486486486486	98	100
1958feaa_146318_955	cen1_1	1	6	1,2,3,4,5,6	67	58	0.865671641791045	86.5671641791045	90	100
99fd3e01_121958_0	cen1_1	1	6	1,2,5,6	15	13	0.866666666666667	86.6666666666667	92	100
e10a17df_42717_0	cen1_1	1	6	1,2,3,4,5,6	92	88	0.956521739130435	95.6521739130435	89	100
8252c8b3_72282_0	cen1_1	1	6	1,2,3,4,5,6	159	151	0.949685534591195	94.9685534591195	75	100
071b12c2_151596_14053	cen1_1	1	2	1,2	21	21	1	100	100	100
6166952b_145513_0	cen1_1	1	6	1,2,3,4,5,6	79	75	0.949367088607595	94.9367088607595	94	100
6166952b_24495_0	cen1_1	1	2	1,2	62	59	0.951612903225806	95.1612903225806	98	100
e2f75a26_80887_12085	cen1_1	1	2	1,2	54	52	0.962962962962963	96.2962962962963	88	100
3aae12c7_123993_0	cen1_1	1	6	1,2,3,4,5,6	149	142	0.953020134228188	95.3020134228188	88	100
07c9ae3a_14710_15929	cen1_1	1	5	1,2,3,4,5	96	93	0.96875	96.875	92	100
6a1572da_125324_0	cen1_1	1	6	1,2,3,4,5,6	98	94	0.959183673469388	95.9183673469388	91	100
db7aadfb_64789_0	cen1_1	1	2	1,2	125	119	0.952	95.2	91	100
06add419_150169_630	cen1_1	1	2	1,2	21	20	0.952380952380952	95.2380952380952	77	100
44240c20_98772_2716	cen1_1	1	6	1,2,3,4,5,6	96	92	0.958333333333333	95.8333333333333	78	100
ef183dca_107290_0	cen1_1	1	2	1,2	23	22	0.956521739130435	95.6521739130435	99	100
99fd3e01_98234_0	cen1_1	1	2	1,2	66	62	0.939393939393939	93.9393939393939	90	100
4a702219_54597_0	cen1_1	1	2	1,2	113	113	1	100	100	100
6a1572da_103451_0	cen1_1	1	5	1,2,3,4,5	105	99	0.942857142857143	94.2857142857143	88	100
9bb96635_55698_3924	cen1_1	1	2	1,2	125	120	0.96	96	84	100
048b7d56_35729_0	cen1_1	1	4	1,2,4	17	17	1	100	100	100
72efa238_141197_345	cen1_1	1	2	1,2	39	36	0.923076923076923	92.3076923076923	92	100
1958feaa_154998_0	cen1_1	1	6	1,2,3,4,5,6	66	63	0.954545454545455	95.4545454545455	89	100
17d1d5e8_130616_14106	cen1_1	1	2	1,2	50	49	0.98	98	99	100
d0bfd9aa_48709_0	cen1_1	1	2	1,2	40	40	1	100	100	100
45b84426_147923_4624	cen1_1	1	2	1,2	13	13	1	100	100	100
f32a3dc6_50987_10458	cen1_1	1	2	1,2	12	12	1	100	100	100
ddd3678d_113909_0	cen1_1	1	6	1,2,3,4,5,6	82	73	0.890243902439024	89.0243902439024	89	100
185c27cd_105278_0	cen1_1	1	2	1,2	64	61	0.953125	95.3125	92	100
9f500887_124508_20195	cen1_1	1	6	1,2,3,4,5,6	20	20	1	100	100	100
1958feaa_34254_2344	cen1_1	1	6	1,2,3,4,5,6	132	123	0.931818181818182	93.1818181818182	87	100
f32a3dc6_26635_0	cen1_1	1	6	1,2,3,4,5,6	109	103	0.944954128440367	94.4954128440367	92	100
e393caf5_121172_3668	cen1_1	1	2	1,2	13	12	0.923076923076923	92.3076923076923	99	100
6166952b_103314_4024	cen1_1	1	6	1,2,3,4,5,6	75	65	0.866666666666667	86.6666666666667	91	100
a66502a5_62402_1419	cen1_1	1	2	1,2	110	110	1	100	100	100
071b12c2_96832_0	cen1_1	1	2	1,2	70	70	1	100	100	100
0f06dfb9_83942_0	cen1_1	1	2	1,2	25	25	1	100	100	100
77ff723e_85871_3895	cen1_1	1	6	1,2,3,4,5,6	69	68	0.985507246376812	98.5507246376812	99	100
0f06dfb9_153645_0	cen1_1	1	6	1,2,3,4,5,6	62	59	0.951612903225806	95.1612903225806	96	100
3133f941_145877_0	cen1_1	1	2	1,2	127	123	0.968503937007874	96.8503937007874	97	100
9f500887_117558_0	cen1_1	1	2	1,2	44	43	0.977272727272727	97.7272727272727	99	100
17d1d5e8_126385_0	cen1_1	1	6	1,2,3,4,5,6	109	101	0.926605504587156	92.6605504587156	91	100
e2f75a26_74558_0	cen1_1	1	3	1,2,3	54	51	0.944444444444444	94.4444444444444	87	100
95661909_66967_3362	cen1_1	1	6	1,2,3,4,5,6	82	80	0.975609756097561	97.5609756097561	98	100
e393caf5_62504_2403	cen1_1	1	2	1,2	21	20	0.952380952380952	95.2380952380952	95	100
185c27cd_93621_351	cen1_1	1	2	1,2	20	19	0.95	95	99	100
9bb96635_28801_0	cen1_1	1	6	1,2,3,4,5,6	90	87	0.966666666666667	96.6666666666667	95	100
db7aadfb_64789_21588	cen1_1	1	2	1,2	37	37	1	100	100	100
6166952b_100296_0	cen1_1	1	2	1,2	27	24	0.888888888888889	88.8888888888889	90	100
a66502a5_154101_0	cen1_1	1	2	1,2	10	10	1	100	100	100
3aae12c7_92040_0	cen1_1	1	2	1,2	92	90	0.978260869565217	97.8260869565217	96	100
e03161fc_63042_5209	cen1_1	1	2	1,2	52	52	1	100	100	100
220d2213_32106_0	cen1_1	1	2	1,2	49	43	0.877551020408163	87.7551020408163	90	100
ef183dca_123016_0	cen1_1	1	2	1,2	98	92	0.938775510204082	93.8775510204082	91	100
d0bfd9aa_70855_0	cen1_1	1	6	1,2,3,4,5,6	108	106	0.981481481481482	98.1481481481482	97	100
f6c4ce9e_62354_0	cen1_1	1	2	1,2	109	108	0.990825688073395	99.0825688073395	90	100
1691ac87_21758_14943	cen1_1	1	5	1,2,3,4,5	84	82	0.976190476190476	97.6190476190476	88	100
6a1572da_133059_0	cen1_1	1	6	1,2,3,4,5,6	97	95	0.979381443298969	97.9381443298969	85	100
cc836989_17274_2073	cen1_1	1	2	1,2	19	18	0.947368421052632	94.7368421052632	98	100
15d1fcfa_49025_0	cen1_1	1	2	1,2	58	58	1	100	100	100
061ac29a_113288_0	cen1_1	1	6	1,2,3,4,5,6	94	85	0.904255319148936	90.4255319148936	91	100
e03161fc_135757_9049	cen1_1	1	6	1,2,3,4,5,6	115	103	0.895652173913044	89.5652173913043	80	100
3e77f73f_17264_0	cen1_1	1	2	1,2	62	62	1	100	100	100
a66502a5_120442_0	cen1_1	1	2	1,2	43	41	0.953488372093023	95.3488372093023	90	100
cf7e03f7_102223_0	cen1_1	1	2	1,2	69	69	1	100	100	100
cca64e36_33025_0	cen1_1	1	6	1,2,3,4,5,6	88	82	0.931818181818182	93.1818181818182	91	100
afc47d4e_149738_0	cen1_1	1	2	1,2	111	111	1	100	100	100
cca64e36_40545_0	cen1_1	1	2	1,2	107	101	0.94392523364486	94.392523364486	91	100
f2e76434_104234_0	cen1_1	1	2	1,2	20	20	1	100	100	100
185c27cd_61049_0	cen1_1	1	2	1,2	16	16	1	100	100	100
1b9846f8_80770_0	cen1_1	1	2	1,2	66	65	0.984848484848485	98.4848484848485	97	100
17d1d5e8_107209_0	cen1_1	1	2	1,2	136	134	0.985294117647059	98.5294117647059	97	100
4a702219_62150_0	cen1_1	1	6	1,2,3,4,5,6	83	81	0.975903614457831	97.5903614457831	96	100
d0bfd9aa_69825_0	cen1_1	1	2	1,2	30	26	0.866666666666667	86.6666666666667	85	100
3aae12c7_112589_293	cen1_1	1	2	1,2	58	54	0.931034482758621	93.1034482758621	91	100
f32a3dc6_61573_0	cen1_1	1	2	1,2	144	140	0.972222222222222	97.2222222222222	91	100
cc836989_113860_21296	cen1_1	1	4	1,2,3,4	84	76	0.904761904761905	90.4761904761905	91	100
dc5a9578_136519_3281	cen1_1	1	2	1,2	55	51	0.927272727272727	92.7272727272727	90	100
6a1572da_57735_0	cen1_1	1	4	1,2,3,4	26	23	0.884615384615385	88.4615384615385	91	100
5c06b39c_12516_15716	cen1_1	1	2	1,2	80	78	0.975	97.5	97	100
220d2213_152990_0	cen1_1	1	2	1,2	108	107	0.990740740740741	99.0740740740741	97	100
071b12c2_109488_0	cen1_2	1	11	1,2,3,4,5,6,7,8,9,10,11	75	75	1	100	100	100
07c9ae3a_146772_0	cen1_2	1	11	1,2,3,4,5,6,7,8,9,10,11	82	80	0.975609756097561	97.5609756097561	98	100
4a2bd1b1_152704_7440	cen1_2	1	11	1,2,4,5,6,7,8,9,10,11	23	23	1	100	100	100
6166952b_144725_0	cen1_2	1	11	1,2,3,4,5,6,7,8,9,10,11	68	67	0.985294117647059	98.5294117647059	98	100
cca64e36_13623_0	cen1_2	2	10	2,3,4,6,8,9,10	22	22	1	100	100	100
f32a3dc6_52493_0	cen1_2	1	11	1,2,4,5,6,7,8,9,10,11	88	88	1	100	100	100
0f06dfb9_117604_4061	cen1_3	1	11	1,2,3,4,5,6,7,8,9,10,11	34	32	0.941176470588235	94.1176470588235	97	100
9bb96635_11127_0	cen1_3	1	11	1,2,3,4,5,6,7,8,9,10,11	37	34	0.918918918918919	91.8918918918919	85	100
9b1e01e2_139372_1860	cen1_3	1	11	1,2,3,4,5,6,7,8,9,10,11	51	44	0.862745098039216	86.2745098039216	91	100
45b84426_31699_0	cen1_3	1	11	1,2,3,4,5,6,7,8,9,10,11	136	130	0.955882352941177	95.5882352941177	83	100
4a2bd1b1_107984_0	cen1_3	1	11	1,2,3,4,5,6,7,8,9,10,11	72	70	0.972222222222222	97.2222222222222	89	100
e03161fc_39300_21367	cen1_3	1	11	1,2,3,4,5,6,7,8,9,10,11	58	50	0.862068965517241	86.2068965517241	90	100
d1a28a10_131133_19826	cen1_3	1	11	1,2,3,4,5,6,7,8,9,10,11	43	43	1	100	100	100
e2f75a26_113731_2431	cen1_3	1	11	1,2,3,4,5,6,7,8,9,10,11	75	69	0.92	92	74	100
99fd3e01_58524_799	cen1_3	1	11	1,2,3,4,5,6,7,8,9,10,11	61	59	0.967213114754098	96.7213114754098	98	100
3e77f73f_118874_494	cen1_3	1	11	1,2,3,4,5,6,7,8,9,10,11	73	68	0.931506849315068	93.1506849315068	95	100
db7aadfb_123743_0	cen1_4	1	9	1,2,3,4,5,6,7,8,9	26	26	1	100	100	100
4a702219_140172_411	cen1_4	1	9	1,2,3,4,5,6,7,8,9	16	14	0.875	87.5	98	100
9f500887_124069_0	cen1_4	1	9	1,2,3,4,5,6,7,8,9	66	62	0.939393939393939	93.9393939393939	98	100
dffc1937_31167_0	cen1_4	1	9	1,2,3,4,5,6,7,8,9	67	63	0.940298507462687	94.0298507462687	98	100
cca64e36_13623_0	cen1_4	1	9	1,2,3,4,5,6,8,9	32	31	0.96875	96.875	85	100
5c06b39c_41722_0	cen1_4	1	9	1,2,3,4,5,6,7,8,9	69	62	0.898550724637681	89.8550724637681	88	100
90c5e630_101377_0	cen1_4	1	9	1,2,3,4,5,6,7,8,9	55	45	0.818181818181818	81.8181818181818	88	100
4a702219_140172_411	cen1_5	1	9	1,2,3,4,5,6,7,8,9	51	42	0.823529411764706	82.3529411764706	89	100
4a2bd1b1_148160_0	cen2	1	8	1,2,5,6,7,8	143	133	0.93006993006993	93.006993006993	81	100
e10a17df_125806_0	cen2	1	8	1,5,6,7,8	64	63	0.984375	98.4375	98	100
1958feaa_23202_0	cen2	2	8	2,7,8	12	10	0.833333333333333	83.3333333333333	97	100
ef183dca_104745_0	cen2	1	8	1,2,5,6,7,8	129	114	0.883720930232558	88.3720930232558	79	100
1b9846f8_152630_0	cen2	1	8	1,2,5,6,7,8	50	47	0.94	94	91	100
dffc1937_14626_0	cen2	1	8	1,2,5,6,7,8	114	111	0.973684210526316	97.3684210526316	87	100
72efa238_156423_21611	cen2	5	8	5,6,7,8	79	79	1	100	100	100
0f06dfb9_75310_0	cen2	1	8	1,2,5,6,7,8	149	139	0.932885906040268	93.2885906040269	79	100
17d1d5e8_12630_0	cen2	5	8	5,6,7,8	59	59	1	100	100	100
6a1572da_143022_17014	cen2	1	8	1,2,5,6,7,8	90	88	0.977777777777778	97.7777777777778	97	100
3e77f73f_117565_5323	cen2	7	8	7,8	16	9	0.5625	56.25	88	100
ddd3678d_23410_0	cen2	1	8	1,2,4,5,6,7,8	73	67	0.917808219178082	91.7808219178082	69	100
1691ac87_20381_12240	cen2	5	8	5,6,7,8	51	50	0.980392156862745	98.0392156862745	85	100
5c06b39c_124351_1258	cen2	5	8	5,6,7,8	37	37	1	100	100	100
cf7e03f7_136885_0	cen2	1	8	1,2,5,6,7,8	80	79	0.9875	98.75	96	100
3e77f73f_108196_1941	cen2	1	8	1,2,5,6,7,8	58	56	0.96551724137931	96.551724137931	96	100
99fd3e01_160689_0	cen2	1	8	1,2,5,6,7,8	62	61	0.983870967741935	98.3870967741936	97	100
72efa238_143154_0	cen2	5	8	5,6,7,8	21	21	1	100	100	100
6166952b_2964_0	cen2	5	8	5,6,7,8	40	38	0.95	95	96	100
a66502a5_152911_0	cen2	1	8	1,2,5,6,7,8	110	106	0.963636363636364	96.3636363636364	77	100
ddd3678d_112332_0	cen2	1	8	1,2,5,6,7,8	98	94	0.959183673469388	95.9183673469388	93	100
15d1fcfa_29260_0	cen2	1	8	1,2,5,6,7,8	115	109	0.947826086956522	94.7826086956522	92	100
5eaa10df_87902_752	cen2	1	8	1,2,5,6,7,8	53	48	0.905660377358491	90.5660377358491	84	100
3e77f73f_72426_0	cen2	1	8	1,2,5,6,7,8	105	101	0.961904761904762	96.1904761904762	90	100
17d1d5e8_138680_0	cen3_1	1	17	1,2,3,4,5,6,7,8,9,10,11,12,13,14,15,16,17	100	99	0.99	99	98	100
3e77f73f_112482_0	cen3_1	1	17	1,2,3,4,5,6,7,8,9,10,11,12,13,14,15,16,17	48	47	0.979166666666667	97.9166666666667	97	100
cca64e36_56819_1360	cen3_1	1	17	1,2,3,4,5,6,7,8,9,10,11,12,13,14,15,16,17	85	85	1	100	100	100
f6c4ce9e_90850_0	cen3_1	1	17	1,2,3,4,5,6,7,8,9,10,11,12,13,14,15,16,17	85	78	0.917647058823529	91.7647058823529	88	100
ef183dca_69420_0	cen3_1	1	17	1,2,3,4,5,6,7,8,9,10,11,12,13,14,15,16,17	87	84	0.96551724137931	96.551724137931	98	100
6a1572da_81760_7561	cen3_1	1	17	1,2,3,4,5,6,7,8,9,10,11,12,13,14,15,16,17	75	72	0.96	96	99	100
8252c8b3_94520_0	cen3_1	1	17	1,2,3,4,5,6,7,8,9,10,11,12,13,14,15,16,17	64	62	0.96875	96.875	72	100
f32a3dc6_46636_2162	cen3_1	1	17	1,2,3,4,5,6,7,8,9,10,11,12,13,14,15,16,17	68	68	1	100	100	100
5c06b39c_159144_0	cen3_1	1	17	1,2,3,4,5,6,7,8,9,10,11,12,13,14,15,16,17	88	85	0.965909090909091	96.5909090909091	98	100
9bb96635_20131_6939	cen3_1	1	17	1,2,3,4,5,6,7,8,9,10,11,12,13,14,15,16,17	109	99	0.908256880733945	90.8256880733945	95	100
99fd3e01_75271_0	cen3_1	1	17	1,2,3,4,5,6,7,8,9,10,11,12,13,14,15,16,17	57	57	1	100	100	100
ef183dca_139155_0	cen3_1	1	17	1,2,3,4,5,6,7,8,9,10,11,12,13,14,15,16,17	98	95	0.969387755102041	96.9387755102041	97	100
4a2bd1b1_130983_0	cen3_1	1	17	1,2,3,4,5,6,7,8,9,10,11,12,13,14,15,16,17	36	35	0.972222222222222	97.2222222222222	88	100
f32a3dc6_125636_0	cen3_1	1	17	1,2,3,4,5,6,7,8,9,10,11,12,13,14,15,16,17	108	103	0.953703703703704	95.3703703703704	92	100
f2e76434_27815_0	cen3_1	1	17	1,2,3,4,5,6,7,8,9,10,11,12,13,14,15,16,17	106	103	0.971698113207547	97.1698113207547	88	100
15d1fcfa_119375_15048	cen3_1	1	17	1,2,3,4,5,6,7,8,9,10,11,12,13,14,15,16,17	44	42	0.954545454545455	95.4545454545455	98	100
3133f941_147470_0	cen3_1	1	17	1,2,3,4,5,6,7,8,9,10,11,12,13,14,15,16,17	75	74	0.986666666666667	98.6666666666667	96	100
071b12c2_140747_0	cen3_1	1	17	1,2,3,4,5,6,7,8,9,10,11,12,13,14,15,16,17	81	77	0.950617283950617	95.0617283950617	98	100
9188823d_48417_0	cen3_1	1	17	1,2,3,4,5,6,7,8,9,10,11,12,13,14,15,16,17	71	70	0.985915492957746	98.5915492957746	99	100
048b7d56_87650_26054	cen3_1	1	17	1,2,3,4,5,6,7,8,9,10,11,12,13,14,15,16,17	70	68	0.971428571428571	97.1428571428571	98	100
f32a3dc6_15495_11365	cen3_1	1	17	1,2,3,4,5,6,7,8,9,10,11,12,13,14,15,16,17	64	61	0.953125	95.3125	96	100
3133f941_113531_15157	cen3_1	1	17	1,2,3,4,5,6,7,8,9,10,11,12,13,14,15,16,17	42	40	0.952380952380952	95.2380952380952	96	100
3133f941_124202_0	cen3_1	1	17	1,2,3,4,5,6,7,8,9,10,11,12,13,14,15,16,17	74	72	0.972972972972973	97.2972972972973	81	100
1b9846f8_44561_3145	cen3_1	1	17	1,2,3,4,5,6,7,8,9,10,11,12,13,14,15,16,17	39	37	0.948717948717949	94.8717948717949	90	100
77ff723e_152209_0	cen3_1	1	17	1,2,3,4,5,6,7,8,9,10,11,12,13,14,15,16,17	63	55	0.873015873015873	87.3015873015873	97	100
5c06b39c_147221_0	cen3_1	1	17	1,2,3,4,5,6,7,8,9,10,11,12,13,14,15,16,17	110	109	0.990909090909091	99.0909090909091	77	100
db7aadfb_132444_0	cen3_1	1	17	1,2,3,4,5,6,7,8,9,10,11,12,13,14,15,16,17	42	42	1	100	100	100
220d2213_112914_0	cen3_1	1	17	1,2,3,4,5,6,7,8,9,10,11,12,13,14,15,16,17	64	61	0.953125	95.3125	96	100
a66502a5_148270_0	cen3_1	1	17	1,2,3,4,5,6,7,8,9,10,11,12,13,14,15,16,17	88	86	0.977272727272727	97.7272727272727	96	100
595bb384_82705_0	cen3_1	1	17	1,2,3,4,5,6,7,8,9,10,11,12,13,14,15,16,17	127	124	0.976377952755906	97.6377952755905	98	100
3e77f73f_64170_0	cen3_1	1	17	1,2,3,4,5,6,7,8,9,10,11,12,13,14,15,16,17	134	130	0.970149253731343	97.0149253731343	97	100
4a2bd1b1_125817_1773	cen3_1	1	17	1,2,3,4,5,6,7,8,9,10,11,12,13,14,15,16,17	84	81	0.964285714285714	96.4285714285714	97	100
2837d24a_102761_6428	cen3_1	1	17	1,2,3,4,5,6,7,8,9,10,11,12,13,14,15,16,17	44	39	0.886363636363636	88.6363636363636	96	100
0f06dfb9_88110_387	cen3_1	1	17	1,2,3,4,5,6,7,8,9,10,11,12,13,14,15,16,17	102	99	0.970588235294118	97.0588235294118	99	100
dc5a9578_13845_0	cen3_1	1	17	1,2,3,4,5,6,7,8,9,10,11,12,13,14,15,16,17	103	101	0.980582524271845	98.0582524271845	98	100
f32a3dc6_30530_0	cen3_1	1	17	1,2,3,4,5,6,7,8,9,10,11,12,13,14,15,16,17	114	111	0.973684210526316	97.3684210526316	97	100
17d1d5e8_161283_0	cen3_1	1	17	1,2,3,4,5,6,7,8,9,10,11,12,13,14,15,16,17	79	78	0.987341772151899	98.7341772151899	98	100
185c27cd_79511_0	cen3_1	1	17	1,2,3,4,5,6,7,8,9,10,11,12,13,14,15,16,17	93	90	0.967741935483871	96.7741935483871	96	100
17d1d5e8_61905_0	cen3_1	1	17	1,2,3,4,5,6,7,8,9,10,11,12,13,14,15,16,17	100	95	0.95	95	96	100
4a702219_98491_0	cen3_1	1	17	1,2,3,4,5,6,7,8,9,10,11,12,13,14,15,16,17	96	96	1	100	100	100
e10a17df_104552_0	cen3_1	1	17	1,2,3,4,5,6,7,8,9,10,11,12,13,14,15,16,17	84	82	0.976190476190476	97.6190476190476	98	100
ddd3678d_101554_0	cen3_1	1	17	1,2,3,4,5,6,7,8,9,10,11,12,13,14,15,16,17	140	135	0.964285714285714	96.4285714285714	89	100
15d1fcfa_14067_0	cen3_1	1	17	1,2,3,4,5,6,7,8,9,10,11,12,13,14,15,16,17	95	80	0.842105263157895	84.2105263157895	40	100
a66502a5_91629_0	cen3_1	1	17	1,2,3,4,5,6,7,8,9,10,11,12,13,14,15,16,17	100	92	0.92	92	97	100
e10a17df_107383_0	cen3_1	1	17	1,2,3,4,5,6,7,8,9,10,11,12,13,14,15,16,17	72	70	0.972222222222222	97.2222222222222	98	100
583c7d65_121617_0	cen3_1	1	17	1,2,3,4,5,6,7,8,9,10,11,12,13,14,15,16,17	138	133	0.963768115942029	96.3768115942029	92	100
9bb96635_149659_3553	cen3_1	1	17	1,2,3,4,5,6,7,8,9,10,11,12,13,14,15,16,17	120	116	0.966666666666667	96.6666666666667	96	100
cca64e36_55174_740	cen3_1	1	17	1,2,3,4,5,6,7,8,9,10,11,12,13,14,15,16,17	49	49	1	100	100	100
6a1572da_132739_0	cen3_1	1	17	1,2,3,4,5,6,7,8,9,10,11,12,13,14,15,16,17	99	98	0.98989898989899	98.989898989899	99	100
cf7e03f7_94468_0	cen3_1	1	17	1,2,3,4,5,6,7,8,9,10,11,12,13,14,15,16,17	58	55	0.948275862068966	94.8275862068966	98	100
3e77f73f_19047_0	cen3_1	1	17	1,2,3,4,5,6,7,8,9,10,11,12,13,14,15,16,17	66	64	0.96969696969697	96.969696969697	98	100
1b9846f8_8499_0	cen3_1	1	17	1,2,3,4,5,6,7,8,9,10,11,12,13,14,15,16,17	78	75	0.961538461538462	96.1538461538462	97	100
cf7e03f7_147342_19704	cen3_1	1	17	1,2,3,4,5,6,7,8,9,10,11,12,13,14,15,16,17	86	85	0.988372093023256	98.8372093023256	99	100
3aae12c7_59892_0	cen3_1	1	17	1,2,3,4,5,6,7,8,9,10,11,12,13,14,15,16,17	77	76	0.987012987012987	98.7012987012987	98	100
185c27cd_1109_0	cen3_1	1	17	1,2,3,4,5,6,7,8,9,10,11,12,13,14,15,16,17	82	80	0.975609756097561	97.5609756097561	77	100
9bb96635_142736_0	cen3_1	1	17	1,2,3,4,5,6,7,8,9,10,11,12,13,14,15,16,17	100	84	0.84	84	91	100
e03161fc_105060_0	cen3_1	1	17	1,2,3,4,5,6,7,8,9,10,11,12,13,14,15,16,17	98	93	0.948979591836735	94.8979591836735	87	100
07c9ae3a_140423_9853	cen3_1	1	17	1,2,3,4,5,6,7,8,9,10,11,12,13,14,15,16,17	56	54	0.964285714285714	96.4285714285714	96	100
ef183dca_83372_0	cen3_1	1	17	1,2,3,4,5,6,7,8,9,10,11,12,13,14,15,16,17	36	36	1	100	100	100
9f500887_103785_7770	cen3_1	1	17	1,2,3,4,5,6,7,8,9,10,11,12,13,14,15,16,17	61	61	1	100	100	100
5c06b39c_125324_0	cen3_1	1	17	1,2,3,4,5,6,7,8,9,10,11,12,13,14,15,16,17	76	74	0.973684210526316	97.3684210526316	99	100
99fd3e01_15333_0	cen3_1	1	17	1,2,3,4,5,6,7,8,9,10,11,12,13,14,15,16,17	69	67	0.971014492753623	97.1014492753623	98	100
583c7d65_136605_0	cen3_1	1	17	1,2,3,4,5,6,7,8,9,10,11,12,13,14,15,16,17	63	60	0.952380952380952	95.2380952380952	96	100
d0bfd9aa_131315_0	cen3_1	1	17	1,2,3,4,5,6,7,8,9,10,11,12,13,14,15,16,17	99	98	0.98989898989899	98.989898989899	98	100
d0bfd9aa_153779_0	cen3_1	1	17	1,2,3,4,5,6,7,8,9,10,11,12,13,14,15,16,17	59	58	0.983050847457627	98.3050847457627	98	100
cca64e36_25679_0	cen3_1	1	17	1,2,3,4,5,6,7,8,9,10,11,12,13,14,15,16,17	122	118	0.967213114754098	96.7213114754098	76	100
0f06dfb9_126258_0	cen3_1	1	17	1,2,3,4,5,6,7,8,9,10,11,12,13,14,15,16,17	106	88	0.830188679245283	83.0188679245283	40	100
d1a28a10_63541_0	cen3_1	1	17	1,2,3,4,5,6,7,8,9,10,11,12,13,14,15,16,17	74	71	0.959459459459459	95.945945945946	98	100
3e77f73f_68166_0	cen3_1	1	17	1,2,3,4,5,6,7,8,9,10,11,12,13,14,15,16,17	121	115	0.950413223140496	95.0413223140496	98	100
0f06dfb9_33658_3258	cen3_1	1	17	1,2,3,4,5,6,7,8,9,10,11,12,13,14,15,16,17	41	39	0.951219512195122	95.1219512195122	96	100
d0bfd9aa_132124_0	cen3_1	1	17	1,2,3,4,5,6,7,8,9,10,11,12,13,14,15,16,17	133	130	0.977443609022556	97.7443609022556	98	100
9bb96635_35557_0	cen3_1	1	17	1,2,3,4,5,6,7,8,9,10,11,12,13,14,15,16,17	70	68	0.971428571428571	97.1428571428571	96	100
220d2213_122044_861	cen3_1	1	17	1,2,3,4,5,6,7,8,9,10,11,12,13,14,15,16,17	56	55	0.982142857142857	98.2142857142857	97	100
e03161fc_120348_6180	cen3_1	1	17	1,2,3,4,5,6,7,8,9,10,11,12,13,14,15,16,17	79	77	0.974683544303797	97.4683544303797	99	100
77ff723e_151371_0	cen3_1	1	17	1,2,3,4,5,6,7,8,9,10,11,12,13,14,15,16,17	98	94	0.959183673469388	95.9183673469388	98	100
99fd3e01_131928_0	cen3_1	1	17	1,2,3,4,5,6,7,8,9,10,11,12,13,14,15,16,17	160	156	0.975	97.5	92	100
9f500887_143604_0	cen3_1	1	17	1,2,3,4,5,6,7,8,9,10,11,12,13,14,15,16,17	112	108	0.964285714285714	96.4285714285714	98	100
cf7e03f7_28204_1651	cen3_1	1	17	1,2,3,4,5,6,7,8,9,10,11,12,13,14,15,16,17	62	60	0.967741935483871	96.7741935483871	99	100
048b7d56_82682_0	cen3_1	1	17	1,2,3,4,5,6,7,8,9,10,11,12,13,14,15,16,17	100	96	0.96	96	99	100
a66502a5_5483_8176	cen3_1	1	17	1,2,3,4,5,6,7,8,9,10,11,12,13,14,15,16,17	61	61	1	100	100	100
9188823d_45101_12352	cen3_1	1	17	1,2,3,4,5,6,7,8,9,10,11,12,13,14,15,16,17	37	36	0.972972972972973	97.2972972972973	96	100
8252c8b3_157177_0	cen3_1	1	17	1,2,3,4,5,6,7,8,9,10,11,12,13,14,15,16,17	46	45	0.978260869565217	97.8260869565217	93	100
3133f941_125027_580	cen3_1	1	17	1,2,3,4,5,6,7,8,9,10,11,12,13,14,15,16,17	96	93	0.96875	96.875	87	100
95661909_136750_10690	cen3_1	1	17	1,2,3,4,5,6,7,8,9,10,11,12,13,14,15,16,17	39	37	0.948717948717949	94.8717948717949	98	100
cf7e03f7_118635_0	cen3_1	1	17	1,2,3,4,5,6,7,8,9,10,11,12,13,14,15,16,17	64	62	0.96875	96.875	96	100
595bb384_96883_2019	cen3_1	1	17	1,2,3,4,5,6,7,8,9,10,11,12,13,14,15,16,17	35	31	0.885714285714286	88.5714285714286	96	100
048b7d56_87087_0	cen3_1	1	17	1,2,3,4,5,6,7,8,9,10,11,12,13,14,15,16,17	80	79	0.9875	98.75	99	100
f32a3dc6_94055_12246	cen3_1	1	17	1,2,3,4,5,6,7,8,9,10,11,12,13,14,15,16,17	97	95	0.979381443298969	97.9381443298969	98	100
2837d24a_96915_16282	cen3_1	1	17	1,2,3,4,5,6,7,8,9,10,11,12,13,14,15,16,17	49	47	0.959183673469388	95.9183673469388	96	100
ef183dca_105459_0	cen3_1	1	17	1,2,3,4,5,6,7,8,9,10,11,12,13,14,15,16,17	92	87	0.945652173913043	94.5652173913043	78	100
95661909_10039_0	cen3_1	1	17	1,2,3,4,5,6,7,8,9,10,11,12,13,14,15,16,17	127	124	0.976377952755906	97.6377952755905	96	100
9bb96635_48810_18281	cen3_1	1	17	1,2,3,4,5,6,7,8,9,10,11,12,13,14,15,16,17	41	40	0.975609756097561	97.5609756097561	99	100
99fd3e01_136084_0	cen3_1	1	17	1,2,3,4,5,6,7,8,9,10,11,12,13,14,15,16,17	51	51	1	100	100	100
15f640f4_61953_0	cen3_1	1	17	1,2,3,4,5,6,7,8,9,10,11,12,13,14,15,16,17	87	85	0.977011494252874	97.7011494252874	96	100
15f640f4_5839_0	cen3_1	1	17	1,2,3,4,5,6,7,9,10,11,12,13,14,15,16,17	72	67	0.930555555555556	93.0555555555556	96	100
95661909_24653_0	cen3_1	1	17	1,2,3,4,5,6,7,8,9,10,11,12,13,14,15,16,17	87	85	0.977011494252874	97.7011494252874	99	100
3e77f73f_73724_0	cen3_1	1	17	1,2,3,4,5,6,7,8,9,10,11,12,13,14,15,16,17	118	115	0.974576271186441	97.4576271186441	88	100
6a1572da_71302_8600	cen3_1	1	17	1,2,3,4,5,6,7,8,9,10,11,12,13,14,15,16,17	81	74	0.91358024691358	91.358024691358	97	100
17d1d5e8_42622_0	cen3_1	1	17	1,2,3,4,5,6,7,8,9,10,11,12,13,14,15,16,17	51	50	0.980392156862745	98.0392156862745	98	100
f6c4ce9e_138619_0	cen3_1	1	17	1,2,3,4,5,6,7,8,9,10,11,12,13,14,15,16,17	56	51	0.910714285714286	91.0714285714286	96	100
e393caf5_143331_0	cen3_1	1	17	1,2,3,4,5,6,7,8,9,10,11,12,13,14,15,16,17	132	128	0.96969696969697	96.969696969697	89	100
0f06dfb9_129997_0	cen3_1	1	17	1,2,3,4,5,6,7,8,9,10,11,12,13,14,15,16,17	35	35	1	100	100	100
9188823d_114032_0	cen3_1	1	17	1,2,3,4,5,6,7,8,9,10,11,12,13,14,15,16,17	76	72	0.947368421052632	94.7368421052632	97	100
d0bfd9aa_43746_0	cen3_1	1	17	1,2,3,4,5,6,7,8,9,10,11,12,13,14,15,16,17	119	118	0.991596638655462	99.1596638655462	98	100
db7aadfb_84293_0	cen3_1	1	17	1,2,3,4,5,6,7,8,9,10,11,12,13,14,15,16,17	71	61	0.859154929577465	85.9154929577465	90	100
f32a3dc6_125708_0	cen3_1	1	17	1,2,3,4,5,6,7,8,9,10,11,12,13,14,15,16,17	81	79	0.975308641975309	97.5308641975309	99	100
1691ac87_94412_14596	cen3_1	1	17	1,2,3,4,5,6,7,8,9,10,11,12,13,14,15,16,17	74	71	0.959459459459459	95.945945945946	97	100
f32a3dc6_22385_0	cen3_1	1	17	1,2,3,4,5,6,7,8,9,10,11,12,13,14,15,16,17	107	103	0.962616822429907	96.2616822429907	97	100
5c06b39c_90833_0	cen3_1	1	17	1,2,3,4,5,6,7,8,9,10,11,12,13,14,15,16,17	86	84	0.976744186046512	97.6744186046512	96	100
cc836989_48022_5267	cen3_1	1	17	1,2,3,4,5,6,7,8,9,10,11,12,13,14,15,16,17	81	79	0.975308641975309	97.5308641975309	98	100
5eaa10df_132868_0	cen3_2	1	10	1,4,5,6,7,8,9,10	83	75	0.903614457831325	90.3614457831325	91	100
afc47d4e_110939_0	cen3_2	1	10	1,2,3,4,5,6,7,8,9,10	73	54	0.73972602739726	73.972602739726	77	100
61cc83ee_96294_0	cen3_2	1	10	1,2,3,4,5,6,7,8,9,10	68	68	1	100	100	100
583c7d65_76511_0	cen3_2	1	10	1,2,3,4,5,6,7,8,9,10	33	30	0.909090909090909	90.9090909090909	88	100
f32a3dc6_109864_0	cen3_2	1	10	1,2,3,4,5,6,7,8,9,10	64	62	0.96875	96.875	98	100
99fd3e01_125362_804	cen3_2	1	10	1,2,3,4,5,6,7,8,9,10	23	16	0.695652173913043	69.5652173913043	63	100
72efa238_98945_0	cen3_2	3	10	3,4,5,6,7,8,9,10	60	54	0.9	90	89	100
e393caf5_129173_2447	cen3_2	1	10	1,2,3,4,5,6,7,8,9,10	31	31	1	100	100	100
cc836989_138604_0	cen3_2	1	10	1,2,3,4,5,6,7,8,9,10	36	35	0.972222222222222	97.2222222222222	98	100
e2f75a26_49340_0	cen3_2	1	10	1,2,4,5,6,7,8,9,10	53	45	0.849056603773585	84.9056603773585	90	100
1691ac87_66690_3329	cen3_2	1	10	1,2,3,4,5,6,7,8,9,10	75	72	0.96	96	98	100
45b84426_134742_0	cen3_2	1	10	1,2,3,4,5,6,7,8,9,10	73	72	0.986301369863014	98.6301369863014	98	100
8252c8b3_146069_0	cen3_2	1	10	1,2,3,4,5,6,7,8,9,10	43	39	0.906976744186046	90.6976744186046	83	100
ddd3678d_31103_0	cen3_2	1	10	1,2,3,4,5,6,7,8,9,10	98	94	0.959183673469388	95.9183673469388	84	100
8252c8b3_80307_502	cen3_2	1	10	1,2,3,4,5,6,7,8,9,10	85	63	0.741176470588235	74.1176470588235	87	100
17d1d5e8_103940_26802	cen3_2	1	10	1,3,4,5,6,7,8,9,10	30	28	0.933333333333333	93.3333333333333	90	100
1958feaa_7621_0	cen3_2	1	10	1,2,3,4,5,6,7,8,9,10	46	45	0.978260869565217	97.8260869565217	98	100
afc47d4e_57211_15718	cen3_2	1	10	1,4,5,6,7,8,9,10	21	18	0.857142857142857	85.7142857142857	98	100
77ff723e_73699_0	cen3_2	1	10	1,2,3,4,5,6,7,8,9,10	58	58	1	100	100	100
77ff723e_88018_0	cen3_2	1	10	1,2,3,4,5,6,7,8,9,10	47	44	0.936170212765957	93.6170212765958	93	100
583c7d65_87604_0	cen3_2	1	10	1,2,3,4,5,6,7,8,9,10	55	54	0.981818181818182	98.1818181818182	95	100
9bb96635_123314_0	cen3_2	1	10	1,2,3,4,5,6,7,8,9,10	93	89	0.956989247311828	95.6989247311828	97	100
9f500887_130723_0	cen3_2	1	10	1,3,4,5,6,7,8,9,10	62	60	0.967741935483871	96.7741935483871	98	100
0f06dfb9_147385_0	cen3_2	1	10	1,2,3,4,5,6,7,8,9,10	158	153	0.968354430379747	96.8354430379747	92	100
9bb96635_99853_826	cen3_2	1	10	1,2,3,4,5,6,7,8,9,10	41	41	1	100	100	100
99fd3e01_141806_0	cen3_2	1	10	1,2,3,4,5,6,7,8,9,10	153	151	0.986928104575163	98.6928104575163	98	100
06add419_144200_241	cen3_2	1	10	1,2,3,4,5,6,7,8,9,10	134	131	0.977611940298508	97.7611940298507	99	100
9b1e01e2_149544_0	cen3_2	1	10	1,3,4,5,6,7,8,9,10	21	17	0.80952380952381	80.9523809523809	86	100
17d1d5e8_33606_0	cen3_2	1	10	1,2,3,4,5,6,7,8,9,10	73	70	0.958904109589041	95.8904109589041	97	100
45b84426_50874_0	cen3_2	1	10	1,2,3,4,5,6,7,8,9,10	82	80	0.975609756097561	97.5609756097561	98	100
f32a3dc6_36498_1295	cen3_2	1	10	1,2,3,4,5,6,7,8,9,10	87	86	0.988505747126437	98.8505747126437	97	100
185c27cd_124391_8097	cen3_2	1	10	1,2,3,4,5,6,7,8,9,10	29	28	0.96551724137931	96.551724137931	99	100
99fd3e01_118816_4702	cen3_2	1	10	1,2,3,4,5,6,7,8,9,10	81	79	0.975308641975309	97.5308641975309	97	100
9f500887_56140_6538	cen3_2	1	10	1,2,3,4,5,6,7,8,9,10	24	21	0.875	87.5	98	100
5eaa10df_132868_0	cen3_3	1	2	1,2	20	20	1	100	100	100
17d1d5e8_103940_26802	cen3_3	1	2	1,2	10	10	1	100	100	100
e2f75a26_49340_0	cen3_3	1	2	1,2	12	12	1	100	100	100
9f500887_130723_0	cen3_3	1	2	1,2	23	23	1	100	100	100
72efa238_98945_0	cen3_3	1	2	1,2	27	27	1	100	100	100
cf7e03f7_121037_0	cen4	1	19	1,2,3,4,5,6,7,8,9,10,11,12,13,14,15,16,17,18,19	80	80	1	100	100	100
99fd3e01_126419_645	cen4	1	19	1,2,3,4,5,6,7,8,9,10,11,12,13,14,15,16,17,18,19	78	78	1	100	100	100
afc47d4e_38725_5608	cen4	1	19	1,2,3,4,5,6,7,8,9,10,11,12,13,14,15,16,17,18,19	47	47	1	100	100	100
95661909_128980_0	cen4	1	19	1,2,3,4,5,6,7,8,9,10,11,12,13,14,15,16,17,18,19	91	91	1	100	100	100
185c27cd_38864_0	cen4	1	19	1,2,3,4,5,6,7,8,9,10,11,12,13,14,15,16,17,18,19	90	90	1	100	100	100
6a1572da_115266_0	cen4	1	19	1,2,3,4,5,6,7,8,9,10,11,12,13,14,15,16,17,18,19	52	52	1	100	100	100
d0bfd9aa_103180_0	cen4	1	19	1,2,3,4,5,6,7,8,9,10,11,12,13,14,15,16,17,18,19	69	68	0.985507246376812	98.5507246376812	99	100
eeef14bb_107899_0	cen4	1	19	1,2,3,4,5,6,7,8,13,14,15,16,17,18,19	110	107	0.972727272727273	97.2727272727273	98	100
9bb96635_148136_231	cen4	1	19	1,2,3,4,5,6,7,8,9,10,11,12,13,14,15,16,17,18,19	89	89	1	100	100	100
cca64e36_97073_14228	cen4	1	19	1,2,3,4,5,6,7,8,9,10,11,12,13,14,15,16,17,18,19	68	68	1	100	100	100
3e77f73f_129771_0	cen4	1	19	1,2,3,4,5,6,7,8,9,10,11,12,13,14,15,16,17,18,19	55	55	1	100	100	100
e03161fc_97194_2821	cen4	1	19	1,2,3,4,6,7,8,9,10,11,12,13,14,15,16,17,18,19	38	37	0.973684210526316	97.3684210526316	86	100
f6c4ce9e_51727_0	cen4	1	19	1,2,3,4,5,6,7,8,9,10,11,12,13,14,15,16,17,18,19	94	94	1	100	100	100
1b9846f8_120743_14730	cen4	1	19	1,2,3,4,5,6,7,8,12,13,14,15,16,17,18,19	87	86	0.988505747126437	98.8505747126437	99	100
f32a3dc6_157083_0	cen4	1	19	1,2,3,4,5,6,7,8,9,10,11,12,13,14,15,16,17,18,19	99	98	0.98989898989899	98.989898989899	92	100
99fd3e01_126419_14190	cen4	1	19	1,2,3,4,5,6,7,8,9,10,11,12,13,14,15,16,17,18,19	59	59	1	100	100	100
72efa238_5651_0	cen4	1	19	1,2,3,4,5,6,7,8,9,10,18,19	77	77	1	100	100	100
f32a3dc6_83556_0	cen4	1	19	1,2,3,4,5,6,7,8,9,10,11,12,13,14,15,16,17,18,19	121	120	0.991735537190083	99.1735537190083	98	100
ddd3678d_58134_0	cen4	1	19	1,2,3,4,5,6,7,8,13,14,15,16,17,18,19	57	56	0.982456140350877	98.2456140350877	99	100
881bea2c_47882_0	cen4	1	19	1,2,3,4,5,6,7,8,9,10,11,12,13,14,15,16,17,18,19	98	98	1	100	100	100
5c06b39c_36886_1263	cen4	1	19	1,2,3,4,5,6,7,8,9,10,11,12,13,14,15,16,17,18,19	59	59	1	100	100	100
db7aadfb_41001_13501	cen5_1	1	13	1,2,3,4,5,6,7,8,9,10,11,12,13	56	55	0.982142857142857	98.2142857142857	98	100
220d2213_82363_0	cen5_1	1	13	1,2,3,4,5,6,7,8,9,10,11,12,13	41	39	0.951219512195122	95.1219512195122	91	100
61cc83ee_124001_10023	cen5_1	1	13	1,2,3,4,5,6,7,8,9,10,11,12,13	63	61	0.968253968253968	96.8253968253968	92	100
1b9846f8_91736_2009	cen5_1	1	13	1,2,3,4,5,6,7,8,9,10,11,12,13	82	81	0.98780487804878	98.780487804878	98	100
15f640f4_120894_6552	cen5_1	1	13	1,2,3,4,5,6,7,8,9,10,11,12,13	117	116	0.991452991452991	99.1452991452991	90	100
cc836989_89860_0	cen5_1	1	13	1,2,3,4,5,6,7,8,9,10,11,12,13	175	172	0.982857142857143	98.2857142857143	98	100
6a1572da_138855_0	cen5_1	1	13	1,2,3,4,5,6,7,8,9,10,11,12,13	61	61	1	100	100	100
881bea2c_87780_0	cen5_1	1	13	1,2,3,4,5,6,7,8,9,10,11,12,13	142	142	1	100	100	100
99fd3e01_16417_0	cen5_1	1	13	1,2,3,4,5,6,7,8,9,10,11,12,13	90	89	0.988888888888889	98.8888888888889	74	100
afc47d4e_40829_987	cen5_1	1	13	1,2,3,4,5,6,7,8,9,11,12,13	46	45	0.978260869565217	97.8260869565217	98	100
ef183dca_95946_0	cen5_1	1	13	1,2,3,4,5,6,7,8,9,10,11,12,13	131	130	0.99236641221374	99.236641221374	98	100
90c5e630_81444_0	cen5_1	1	13	1,2,4,5,6,7,8,9,10,11,12,13	56	55	0.982142857142857	98.2142857142857	96	100
07c9ae3a_81617_3831	cen5_1	1	13	1,2,3,4,5,6,7,8,9,10,11,12,13	58	56	0.96551724137931	96.551724137931	90	100
a66502a5_136503_2886	cen5_1	1	13	1,2,3,4,5,6,7,8,9,10,11,12,13	74	69	0.932432432432432	93.2432432432432	98	100
3133f941_100743_0	cen5_1	1	13	1,2,3,4,5,6,7,8,9,10,11,12,13	62	60	0.967741935483871	96.7741935483871	92	100
071b12c2_141770_0	cen5_1	1	12	1,2,3,4,5,6,7,8,9,10,11,12	88	86	0.977272727272727	97.7272727272727	96	100
4a702219_70516_0	cen5_1	1	13	1,2,4,5,6,7,8,9,10,11,12,13	98	98	1	100	100	100
db7aadfb_12863_0	cen5_1	1	13	1,2,3,4,5,6,7,8,9,10,11,12,13	92	92	1	100	100	100
db7aadfb_41001_0	cen5_1	1	13	1,2,3,4,5,6,7,8,9,10,11,12,13	74	74	1	100	100	100
220d2213_145776_0	cen5_1	1	13	1,2,3,4,5,6,7,8,9,10,11,12,13	33	33	1	100	100	100
e10a17df_3908_0	cen5_1	1	13	1,2,4,5,6,7,8,9,10,11,12,13	87	87	1	100	100	100
3133f941_145683_0	cen5_1	1	13	1,2,3,4,5,6,7,8,9,10,11,12,13	94	94	1	100	100	100
f32a3dc6_5048_910	cen5_1	1	13	1,2,3,4,5,6,7,8,9,10,11,12,13	34	19	0.558823529411765	55.8823529411765	84	100
15f640f4_37976_3133	cen5_1	1	13	1,2,3,4,5,6,7,8,9,10,11,12,13	40	39	0.975	97.5	97	100
1958feaa_126825_12188	cen5_1	1	13	1,2,4,5,6,7,8,9,10,11,12,13	26	25	0.961538461538462	96.1538461538462	97	100
aad47c0b_127905_2944	cen5_1	1	13	1,2,3,4,5,6,7,8,9,10,11,12,13	113	110	0.973451327433628	97.3451327433628	98	100
15d1fcfa_51743_0	cen5_1	1	13	1,2,4,5,6,7,8,9,10,11,12,13	47	45	0.957446808510638	95.7446808510638	90	100
06add419_37289_0	cen5_1	1	12	1,2,3,4,5,6,7,8,9,10,11,12	75	73	0.973333333333333	97.3333333333333	97	100
3e77f73f_38081_0	cen5_1	1	13	1,2,3,4,5,6,7,8,9,10,11,12,13	49	49	1	100	100	100
15d1fcfa_51743_13249	cen5_1	1	13	1,2,3,4,5,6,7,8,9,10,11,12,13	67	66	0.985074626865672	98.5074626865672	99	100
e2f75a26_137959_2012	cen5_1	1	13	1,2,3,4,5,6,7,8,9,10,11,12,13	82	82	1	100	100	100
5c06b39c_118172_4112	cen5_1	1	13	1,2,3,4,5,6,7,8,9,10,11,12,13	76	74	0.973684210526316	97.3684210526316	90	100
185c27cd_12607_4262	cen5_1	1	13	1,2,3,4,5,6,7,8,9,10,11,12,13	57	56	0.982456140350877	98.2456140350877	90	100
e393caf5_79835_1587	cen5_1	1	13	1,2,3,4,5,6,7,8,9,10,11,12,13	32	31	0.96875	96.875	99	100
0f06dfb9_22522_5031	cen5_1	1	13	1,2,3,4,5,6,7,8,9,10,11,12,13	82	81	0.98780487804878	98.780487804878	98	100
23ccab71_116005_18497	cen5_2	7	12	7,9,12	12	6	0.5	50	94	100
881bea2c_124054_2269	cen5_2	7	12	7,8,9,12	10	6	0.6	60	89	100
3133f941_66561_3943	cen5_3	1	16	1,2,3,4,5,6,7,8,9,10,11,12,13,14,15,16	37	34	0.918918918918919	91.8918918918919	98	100
23ccab71_116005_18497	cen5_4	5	27	5,12,13,26,27	11	11	1	100	100	100
881bea2c_124054_2269	cen5_4	5	26	5,12,13,26	17	17	1	100	100	100
ddd3678d_134899_8061	cen5_5	1	16	1,2,3,4,5,6,7,8,9,10,11,12,13,14,15,16	53	42	0.792452830188679	79.2452830188679	54	100
9188823d_97782_0	cen5_5	1	16	1,2,3,4,5,6,7,8,9,10,11,12,13,14,15,16	55	43	0.781818181818182	78.1818181818182	66	100
17d1d5e8_143757_0	cen5_5	1	16	1,2,3,4,5,6,7,8,9,10,11,12,13,14,15,16	86	70	0.813953488372093	81.3953488372093	64	100
3e77f73f_117505_0	cen5_5	1	16	1,2,3,4,5,6,7,8,9,10,11,12,13,14,15,16	62	45	0.725806451612903	72.5806451612903	55	100
9bb96635_33163_87	cen5_5	1	16	1,2,3,4,5,6,7,8,9,10,11,12,13,14,15,16	86	60	0.697674418604651	69.7674418604651	40	100
e03161fc_16848_0	cen5_5	1	16	1,2,3,4,5,6,7,8,9,10,11,12,13,14,15,16	65	55	0.846153846153846	84.6153846153846	89	100
8252c8b3_111202_3815	cen5_5	1	16	1,2,3,4,5,6,7,8,9,10,11,12,13,14,15,16	56	40	0.714285714285714	71.4285714285714	77	100
f32a3dc6_60426_0	cen5_5	1	16	1,2,3,4,5,6,7,8,9,10,11,12,13,14,15,16	73	59	0.808219178082192	80.8219178082192	84	100
dffc1937_60875_0	cen5_6	5	18	5,9,12,18	16	16	1	100	100	100
23ccab71_116005_18497	cen5_6	9	9	9	12	12	1	100	100	100
881bea2c_124054_2269	cen5_6	9	9	9	12	12	1	100	100	100
2837d24a_53700_15309	cen6	1	18	1,2,3,4,5,6,7,8,9,10,11,12,13,14,15,16,17,18	39	39	1	100	100	100
e2f75a26_117285_6715	cen6	1	18	1,2,3,4,5,6,7,8,9,10,11,12,13,14,15,16,17,18	68	67	0.985294117647059	98.5294117647059	98	100
95661909_128921_0	cen6	1	18	1,2,3,4,5,6,7,8,9,10,11,12,13,14,15,16,17,18	79	78	0.987341772151899	98.7341772151899	99	100
5c06b39c_127494_0	cen6	1	18	1,2,3,4,5,6,7,8,9,10,11,12,13,14,15,16,17,18	52	51	0.980769230769231	98.0769230769231	95	100
185c27cd_75818_0	cen6	1	18	1,2,3,4,5,6,7,8,9,10,11,12,13,14,15,16,17,18	130	129	0.992307692307692	99.2307692307692	99	100
d0bfd9aa_49514_0	cen6	1	18	1,2,3,4,5,6,7,8,9,10,11,12,13,14,15,16,17,18	126	125	0.992063492063492	99.2063492063492	88	100
15d1fcfa_89288_0	cen6	1	18	1,2,3,4,5,6,7,8,9,10,11,12,13,14,15,16,17,18	66	66	1	100	100	100
d1a28a10_68934_0	cen6	1	18	1,2,3,4,5,6,7,8,9,10,11,12,13,14,15,16,17,18	72	72	1	100	100	100
eeef14bb_119522_0	cen6	1	18	1,2,3,4,7,8,9,10,11,12,13,14,15,16,17,18	47	47	1	100	100	100
9bb96635_82450_5470	cen6	1	18	1,2,3,4,5,6,7,8,9,10,11,12,13,14,15,16,17,18	84	79	0.94047619047619	94.0476190476191	97	100
071b12c2_11860_0	cen6	1	18	1,2,3,4,5,6,7,8,9,10,11,12,13,14,15,16,17,18	43	43	1	100	100	100
9b1e01e2_89062_0	cen6	1	18	1,2,3,4,5,6,7,8,9,10,11,12,13,14,15,16,17,18	44	43	0.977272727272727	97.7272727272727	99	100
cc836989_148877_5503	cen6	1	18	1,2,3,4,5,6,7,8,9,10,11,12,13,14,15,16,17,18	37	37	1	100	100	100
a66502a5_79364_0	cen6	1	18	1,2,3,7,8,9,10,11,12,13,14,15,16,17,18	57	56	0.982456140350877	98.2456140350877	98	100
6a1572da_148994_0	cen6	1	18	1,2,3,4,5,6,7,8,9,10,11,12,13,14,15,16,17,18	58	56	0.96551724137931	96.551724137931	97	100
45b84426_123980_2502	cen6	1	18	1,2,3,4,5,6,7,8,9,10,11,12,13,14,15,16,17,18	66	63	0.954545454545455	95.4545454545455	96	100
ef183dca_50045_0	cen6	1	18	1,2,3,7,8,9,10,11,12,13,14,15,16,17,18	48	47	0.979166666666667	97.9166666666667	99	100
db7aadfb_22808_0	cen6	1	18	1,2,3,4,5,6,7,8,9,10,11,12,13,14,15,16,17,18	71	70	0.985915492957746	98.5915492957746	91	100
f16eb80f_133967_0	cen6	1	18	1,2,3,7,8,9,10,11,12,13,14,15,16,17,18	37	37	1	100	100	100
f32a3dc6_108284_0	cen6	1	18	1,2,3,4,5,6,7,8,9,10,11,12,13,14,15,16,17,18	80	79	0.9875	98.75	98	100
5c06b39c_34156_0	cen6	1	18	1,2,3,4,5,6,7,8,9,10,11,12,13,14,15,16,17,18	82	82	1	100	100	100
185c27cd_139114_0	cen6	1	18	1,2,3,4,5,6,7,8,9,10,11,12,13,14,15,16,17,18	63	62	0.984126984126984	98.4126984126984	97	100
eeef14bb_63699_0	cen6	1	18	1,2,3,4,5,6,7,8,9,10,11,12,13,14,15,16,17,18	99	97	0.97979797979798	97.979797979798	98	100
aad47c0b_132162_0	cen6	1	18	1,2,3,4,5,6,7,8,9,10,11,12,13,14,15,16,17,18	47	46	0.978723404255319	97.8723404255319	99	100
f32a3dc6_75847_0	cen6	1	18	1,2,3,4,5,6,7,8,9,10,11,12,13,14,15,16,17,18	108	108	1	100	100	100
220d2213_112030_13019	cen6	1	18	1,2,3,4,5,6,7,8,9,10,11,12,13,14,15,16,17,18	58	57	0.982758620689655	98.2758620689655	98	100
99fd3e01_44629_0	cen6	1	18	1,2,3,4,5,6,7,8,9,10,11,12,13,14,15,16,17,18	102	102	1	100	100	100
9b1e01e2_90869_0	cen6	1	18	1,2,3,4,5,6,7,8,9,10,11,12,13,14,15,16,17,18	96	96	1	100	100	100
881bea2c_66696_507	cen6	1	18	1,2,3,4,5,6,7,8,9,10,11,12,13,14,15,16,17,18	91	90	0.989010989010989	98.9010989010989	98	100
07c9ae3a_22963_0	cen6	1	18	1,2,3,4,5,6,7,8,9,10,11,12,13,14,15,16,17,18	96	95	0.989583333333333	98.9583333333333	96	100
23ccab71_120093_6378	cen6	1	18	1,2,3,4,5,6,7,8,9,10,11,12,13,14,15,16,17,18	97	97	1	100	100	100
90c5e630_91066_0	cen6	1	18	1,2,3,4,5,6,7,8,9,10,11,12,13,14,15,16,17,18	89	89	1	100	100	100
4a2bd1b1_109851_0	cen6	1	18	1,2,3,4,5,6,7,8,9,10,11,12,13,14,15,16,17,18	74	74	1	100	100	100
9bb96635_119223_1367	cen6	1	18	1,2,3,4,5,6,7,8,9,10,11,12,13,14,15,16,17,18	67	66	0.985074626865672	98.5074626865672	98	100
1958feaa_123853_13387	cen6	1	18	1,2,3,4,5,6,7,8,9,10,11,12,13,14,15,16,17,18	109	106	0.972477064220184	97.2477064220184	98	100
db7aadfb_24873_0	cen6	1	18	1,2,3,4,5,6,7,8,9,10,11,12,13,14,15,16,17,18	147	147	1	100	100	100
ef183dca_155810_0	cen6	1	18	1,2,3,4,5,6,7,8,9,10,11,12,13,14,15,16,17,18	55	55	1	100	100	100
99fd3e01_101309_0	cen6	1	18	1,2,3,4,5,6,7,8,9,10,11,12,13,14,15,16,17,18	50	50	1	100	100	100
5c06b39c_57944_0	cen6	1	18	1,2,3,4,5,6,7,8,9,10,11,12,13,14,15,16,17,18	116	115	0.991379310344828	99.1379310344828	99	100
4a2bd1b1_116185_18820	cen6	1	18	1,2,3,4,5,6,7,8,9,10,11,12,13,14,15,16,17,18	87	87	1	100	100	100
3e77f73f_142032_663	cen6	1	18	1,2,3,7,8,9,10,11,12,13,14,15,16,17,18	39	39	1	100	100	100
0f06dfb9_98558_0	cen6	1	18	1,2,3,4,5,6,7,8,9,10,11,12,13,14,15,16,17,18	108	104	0.962962962962963	96.2962962962963	98	100
d0bfd9aa_144617_0	cen6	1	18	1,2,3,4,5,6,7,8,9,10,11,12,13,14,15,16,17,18	161	160	0.993788819875776	99.3788819875776	99	100
9bb96635_37217_0	cen6	1	18	1,2,3,7,8,9,10,11,12,13,14,15,16,17,18	33	33	1	100	100	100
ddd3678d_122634_1831	cen6	1	18	1,2,3,4,5,6,7,8,9,10,11,12,13,14,15,16,17,18	73	73	1	100	100	100
17d1d5e8_105502_0	cen6	1	18	1,2,3,4,5,6,7,8,9,10,11,12,13,14,15,16,17,18	55	55	1	100	100	100
07c9ae3a_148348_0	cen6	1	18	1,2,3,4,5,6,7,8,9,10,11,12,13,14,15,16,17,18	49	47	0.959183673469388	95.9183673469388	98	100
d1a28a10_68934_12460	cen6	1	18	1,2,3,4,5,6,7,8,9,10,11,12,13,14,15,16,17,18	46	46	1	100	100	100
f16eb80f_81207_2945	cen6	1	18	1,2,3,4,5,6,7,8,9,10,11,12,13,14,15,16,17,18	126	124	0.984126984126984	98.4126984126984	99	100
9bb96635_58409_0	cen6	1	18	1,2,3,4,5,6,7,8,9,10,11,12,13,14,15,16,17,18	101	96	0.95049504950495	95.049504950495	99	100
cf7e03f7_113403_2938	cen6	1	18	1,2,3,7,8,9,10,11,12,13,14,15,16,17,18	33	32	0.96969696969697	96.969696969697	99	100
3e77f73f_78109_17418	cen7_1	1	6	1,2,3,4,5,6	33	32	0.96969696969697	96.969696969697	97	100
cca64e36_9694_26295	cen7_1	1	6	1,2,3,4,5,6	37	35	0.945945945945946	94.5945945945946	98	100
17d1d5e8_109413_0	cen7_1	1	6	1,2,3,4,5,6	14	13	0.928571428571429	92.8571428571429	99	100
17d1d5e8_36589_0	cen7_1	1	6	1,2,3,4,5,6	90	86	0.955555555555556	95.5555555555556	64	100
583c7d65_141088_8277	cen7_1	1	6	1,2,3,4,5,6	51	49	0.96078431372549	96.078431372549	96	100
d0bfd9aa_114495_0	cen7_1	1	6	1,2,3,4,5,6	129	126	0.976744186046512	97.6744186046512	96	100
6a1572da_20708_2268	cen7_1	1	6	1,2,3,4,5,6	45	44	0.977777777777778	97.7777777777778	98	100
a66502a5_37415_11805	cen7_1	1	6	1,2,3,4,5,6	32	30	0.9375	93.75	86	100
071b12c2_148609_0	cen7_1	1	6	1,2,3,4,5,6	30	28	0.933333333333333	93.3333333333333	95	100
cca64e36_148793_9323	cen7_1	1	6	1,2,3,4,5,6	100	98	0.98	98	96	100
3e77f73f_155518_2712	cen7_1	1	6	1,2,3,4,5,6	26	26	1	100	100	100
9bb96635_93247_0	cen7_1	1	6	1,2,3,4,5,6	93	89	0.956989247311828	95.6989247311828	88	100
048b7d56_40705_0	cen7_1	1	6	1,2,3,4,5,6	97	93	0.958762886597938	95.8762886597938	98	100
15f640f4_90858_2799	cen7_1	1	6	1,2,3,4,5,6	47	43	0.914893617021277	91.4893617021277	93	100
f16eb80f_138481_0	cen7_1	1	6	1,2,3,4,5,6	163	155	0.950920245398773	95.0920245398773	96	100
048b7d56_98868_0	cen7_1	1	6	1,2,3,4,5,6	100	92	0.92	92	59	100
72efa238_30097_0	cen7_1	1	6	1,2,3,4,5,6	74	69	0.932432432432432	93.2432432432432	98	100
a66502a5_147561_2460	cen7_1	1	6	1,2,3,4,5,6	71	67	0.943661971830986	94.3661971830986	98	100
1958feaa_140251_0	cen7_1	1	6	1,2,3,4,5,6	17	15	0.882352941176471	88.2352941176471	96	100
0f06dfb9_128799_0	cen7_1	1	6	1,2,3,4,5,6	143	132	0.923076923076923	92.3076923076923	89	100
0f06dfb9_82603_4353	cen7_1	1	6	1,2,3,4,5,6	136	128	0.941176470588235	94.1176470588235	89	100
90c5e630_136579_0	cen7_1	1	6	1,2,3,4,5,6	110	105	0.954545454545455	95.4545454545455	87	100
72efa238_142158_0	cen7_1	1	6	1,2,3,4,5,6	122	112	0.918032786885246	91.8032786885246	88	100
ddd3678d_27947_0	cen7_1	1	6	1,2,3,4,5,6	81	78	0.962962962962963	96.2962962962963	89	100
6a1572da_102109_2281	cen7_1	1	6	1,2,3,4,5,6	48	45	0.9375	93.75	91	100
3aae12c7_135172_0	cen7_1	1	6	1,2,3,4,5,6	28	27	0.964285714285714	96.4285714285714	99	100
f16eb80f_33754_0	cen7_1	1	6	1,2,3,4,5,6	28	27	0.964285714285714	96.4285714285714	87	100
15d1fcfa_141240_20336	cen7_1	1	6	1,2,3,4,5,6	82	73	0.890243902439024	89.0243902439024	59	100
6a1572da_1859_0	cen7_1	1	6	1,2,3,4,5,6	16	16	1	100	100	100
f2e76434_143042_0	cen7_1	1	6	1,2,3,4,5,6	63	58	0.920634920634921	92.0634920634921	98	100
185c27cd_145651_10816	cen7_1	1	6	1,2,3,4,5,6	21	19	0.904761904761905	90.4761904761905	95	100
4a702219_152250_0	cen7_1	1	6	1,2,3,4,5,6	145	133	0.917241379310345	91.7241379310345	90	100
6a1572da_76243_976	cen7_1	1	6	1,2,3,4,5,6	63	63	1	100	100	100
afc47d4e_69863_0	cen7_1	1	6	1,2,3,4,5,6	21	20	0.952380952380952	95.2380952380952	88	100
e10a17df_60245_0	cen7_1	1	6	1,2,3,4,5,6	89	85	0.955056179775281	95.5056179775281	97	100
5c06b39c_92319_0	cen7_1	1	6	1,2,3,4,5,6	17	16	0.941176470588235	94.1176470588235	98	100
07c9ae3a_51430_8062	cen7_1	1	6	1,2,3,4,5,6	64	57	0.890625	89.0625	81	100
9bb96635_146051_0	cen7_1	1	6	1,2,3,4,5,6	25	24	0.96	96	98	100
d0bfd9aa_136973_0	cen7_1	1	6	1,2,3,4,5,6	81	77	0.950617283950617	95.0617283950617	89	100
4a702219_96208_1793	cen7_1	1	6	1,2,3,4,5,6	17	16	0.941176470588235	94.1176470588235	88	100
e393caf5_54348_2184	cen7_1	1	6	1,2,3,4,5,6	82	77	0.939024390243902	93.9024390243902	98	100
90c5e630_133044_18148	cen7_1	1	6	1,2,3,4,5,6	95	93	0.978947368421053	97.8947368421053	89	100
eeef14bb_115890_0	cen7_1	1	6	1,2,3,4,5,6	131	118	0.900763358778626	90.0763358778626	88	100
90c5e630_25706_0	cen7_1	1	6	1,2,3,4,5,6	64	63	0.984375	98.4375	98	100
595bb384_127819_1949	cen7_1	1	6	1,2,3,4,5,6	24	21	0.875	87.5	89	100
f32a3dc6_60278_0	cen7_1	1	6	1,2,3,4,5,6	125	119	0.952	95.2	89	100
90c5e630_73079_440	cen7_1	1	6	1,2,3,4,5,6	83	79	0.951807228915663	95.1807228915663	88	100
99fd3e01_134401_0	cen7_1	1	6	1,2,3,4,5,6	124	114	0.919354838709677	91.9354838709677	89	100
6a1572da_43535_0	cen7_1	1	6	1,2,3,4,5,6	24	24	1	100	100	100
185c27cd_112500_0	cen7_1	1	6	1,2,3,4,5,6	127	122	0.960629921259842	96.0629921259843	54	100
881bea2c_68886_0	cen7_1	1	6	1,2,3,4,5,6	16	15	0.9375	93.75	87	100
4a702219_127221_0	cen7_1	1	6	1,2,3,4,5,6	95	91	0.957894736842105	95.7894736842105	89	100
6a1572da_81840_5280	cen7_1	1	6	1,2,3,4,5,6	84	76	0.904761904761905	90.4761904761905	89	100
e10a17df_152223_0	cen7_1	1	6	1,2,3,4,5,6	80	78	0.975	97.5	98	100
99fd3e01_46552_0	cen7_1	1	6	1,2,3,4,5,6	13	12	0.923076923076923	92.3076923076923	90	100
0f06dfb9_153508_490	cen7_1	1	6	1,2,3,4,5,6	21	21	1	100	100	100
90c5e630_110460_0	cen7_1	1	6	1,2,3,4,5,6	15	14	0.933333333333333	93.3333333333333	98	100
17d1d5e8_147540_1820	cen7_1	1	6	1,2,3,4,5,6	61	60	0.983606557377049	98.3606557377049	67	100
cca64e36_5847_0	cen7_1	1	6	1,2,3,4,5,6	19	18	0.947368421052632	94.7368421052632	98	100
eeef14bb_87485_5266	cen7_1	1	6	1,2,3,4,5,6	43	40	0.930232558139535	93.0232558139535	89	100
4a2bd1b1_124118_0	cen7_1	1	6	1,2,3,4,5,6	67	64	0.955223880597015	95.5223880597015	98	100
ef183dca_30960_0	cen7_1	1	6	1,2,3,4,5,6	19	18	0.947368421052632	94.7368421052632	98	100
185c27cd_145285_0	cen7_2	1	16	1,2,3,4,5,6,7,8,9,10,11,12,13,14,15,16	75	75	1	100	100	100
44240c20_116992_4635	cen7_2	1	16	1,2,3,4,5,6,7,8,9,10,11,12,13,14,15,16	61	59	0.967213114754098	96.7213114754098	99	100
45b84426_73698_0	cen7_2	1	16	1,2,3,4,5,6,7,8,9,10,11,12,13,14,15,16	69	68	0.985507246376812	98.5507246376812	98	100
6166952b_45354_0	cen7_2	1	16	1,2,3,4,5,6,7,8,9,10,11,12,13,14,15,16	96	94	0.979166666666667	97.9166666666667	98	100
17d1d5e8_116447_0	cen7_2	1	16	1,2,3,4,5,6,7,8,9,10,11,12,13,14,15,16	34	34	1	100	100	100
f6c4ce9e_13553_0	cen8	1	11	1,2,3,4,5,6,7,8,9,10,11	82	75	0.914634146341463	91.4634146341463	90	100
a66502a5_74110_0	cen8	1	11	1,2,3,4,5,6,7,8,9,10,11	72	71	0.986111111111111	98.6111111111111	98	100
6166952b_102234_0	cen8	1	11	1,2,3,4,5,6,7,8,9,10,11	55	52	0.945454545454545	94.5454545454545	97	100
e10a17df_41192_0	cen8	1	11	1,2,3,4,5,6,7,8,9,10,11	112	108	0.964285714285714	96.4285714285714	97	100
17d1d5e8_24353_0	cen8	1	11	1,2,3,4,5,6,7,8,9,10,11	25	23	0.92	92	98	100
a66502a5_128795_607	cen8	1	11	1,2,3,4,5,6,7,8,9,10,11	61	57	0.934426229508197	93.4426229508197	90	100
ddd3678d_103894_0	cen8	1	11	1,2,3,4,5,6,7,8,9,10,11	57	55	0.964912280701754	96.4912280701754	97	100
9bb96635_128420_0	cen8	1	11	1,2,3,4,5,6,7,8,9,10,11	74	68	0.918918918918919	91.8918918918919	97	100
dffc1937_99845_0	cen8	1	11	1,2,3,4,5,6,7,8,9,10,11	110	108	0.981818181818182	98.1818181818182	96	100
ef183dca_42675_0	cen8	1	11	1,2,3,4,5,6,7,8,9,10,11	99	98	0.98989898989899	98.989898989899	99	100
15f640f4_122075_22121	cen8	1	11	1,2,3,4,5,6,7,8,9,10,11	29	28	0.96551724137931	96.551724137931	90	100
cca64e36_115400_0	cen8	1	11	1,2,3,4,5,6,7,8,9,10,11	119	116	0.974789915966387	97.4789915966387	97	100
cf7e03f7_143080_0	cen8	1	11	1,2,3,4,5,6,7,8,9,10,11	56	53	0.946428571428571	94.6428571428571	98	100
ddd3678d_87323_0	cen8	1	11	1,2,3,4,5,6,7,8,9,10,11	66	66	1	100	100	100
a66502a5_44549_0	cen8	1	11	1,2,3,4,5,6,7,8,9,10,11	24	23	0.958333333333333	95.8333333333333	98	100
f32a3dc6_14858_2718	cen8	1	11	1,2,3,4,5,6,7,8,9,10,11	76	75	0.986842105263158	98.6842105263158	98	100
afc47d4e_71844_0	cen8	1	11	1,2,3,4,5,6,7,8,9,10,11	124	122	0.983870967741935	98.3870967741936	92	100
9188823d_4718_0	cen8	1	11	1,2,3,4,5,6,7,8,9,10,11	100	94	0.94	94	97	100
e03161fc_114024_6258	cen8	1	11	1,2,3,4,5,6,7,8,9,10,11	94	92	0.978723404255319	97.8723404255319	91	100
99fd3e01_20900_18324	cen8	1	11	1,2,3,4,5,6,7,8,9,10,11	75	74	0.986666666666667	98.6666666666667	99	100
15f640f4_122075_0	cen8	1	11	1,2,3,4,5,6,7,8,9,10,11	130	127	0.976923076923077	97.6923076923077	88	100
f16eb80f_30397_0	cen8	1	11	1,2,3,4,5,6,7,8,9,10,11	100	95	0.95	95	92	100
e10a17df_137536_0	cen8	1	11	1,2,3,4,5,6,7,8,9,10,11	101	94	0.930693069306931	93.0693069306931	97	100
f6c4ce9e_94106_0	cen8	1	11	1,2,3,4,5,6,7,8,9,10,11	73	69	0.945205479452055	94.5205479452055	96	100
f6c4ce9e_94106_14254	cen8	1	11	1,2,3,4,5,6,7,8,9,10,11	24	22	0.916666666666667	91.6666666666667	92	100
0f06dfb9_82590_5858	cen8	1	11	1,2,3,4,5,6,7,8,9,10,11	64	62	0.96875	96.875	99	100
90c5e630_87809_361	cen8	1	11	1,2,3,4,5,6,7,8,9,10,11	66	61	0.924242424242424	92.4242424242424	96	100
f32a3dc6_27393_0	cen8	1	11	1,2,3,4,5,6,7,8,9,10,11	73	72	0.986301369863014	98.6301369863014	98	100
5c06b39c_42904_0	cen8	1	11	1,2,3,4,5,6,7,8,9,10,11	143	142	0.993006993006993	99.3006993006993	86	100
a66502a5_125059_0	cen8	1	11	1,2,3,4,5,6,7,8,9,10,11	66	65	0.984848484848485	98.4848484848485	98	100
15f640f4_121651_12857	cen8	1	11	1,2,3,4,5,6,7,8,9,10,11	42	39	0.928571428571429	92.8571428571429	88	100
90c5e630_122849_0	cen8	1	11	1,2,3,4,5,6,7,8,9,10,11	82	77	0.939024390243902	93.9024390243902	85	100
583c7d65_110444_0	cen8	1	11	1,2,3,4,5,6,7,8,9,10,11	84	80	0.952380952380952	95.2380952380952	98	100
15d1fcfa_85639_0	cen8	1	11	1,2,3,4,5,6,7,8,9,10,11	42	42	1	100	100	100
99fd3e01_2939_0	cen8	1	11	1,2,3,4,5,6,7,8,9,10,11	38	32	0.842105263157895	84.2105263157895	96	100
6166952b_37295_0	cen8	1	11	1,2,3,4,5,6,7,8,9,10,11	116	111	0.956896551724138	95.6896551724138	87	100
77ff723e_131034_731	cen8	1	11	1,2,3,4,5,6,7,8,9,10,11	94	90	0.957446808510638	95.7446808510638	95	100
90c5e630_133239_5243	cen8	1	11	1,2,3,4,5,6,7,8,9,10,11	47	44	0.936170212765957	93.6170212765958	90	100
ef183dca_95175_0	cen8	1	11	1,2,3,4,5,6,7,8,9,10,11	86	84	0.976744186046512	97.6744186046512	97	100
6a1572da_128826_0	cen8	1	11	1,2,3,4,5,6,7,8,9,10,11	77	77	1	100	100	100
15d1fcfa_25519_1518	cen8	1	11	1,2,3,4,5,6,7,8,9,10,11	86	73	0.848837209302326	84.8837209302326	86	100
e393caf5_34121_0	cen8	1	11	1,2,3,4,5,6,7,8,9,10,11	130	129	0.992307692307692	99.2307692307692	99	100
f32a3dc6_100070_0	cen8	1	11	1,2,3,4,5,6,7,8,9,10,11	101	98	0.97029702970297	97.029702970297	97	100
aad47c0b_160362_0	cen8	1	11	1,2,3,4,5,6,7,8,9,10,11	27	24	0.888888888888889	88.8888888888889	97	100
99fd3e01_96988_24179	cen8	1	11	1,2,3,4,5,6,7,8,9,10,11	31	30	0.967741935483871	96.7741935483871	99	100
583c7d65_11103_1440	cen8	1	11	1,2,3,4,5,6,7,8,9,10,11	111	110	0.990990990990991	99.0990990990991	98	100
cca64e36_62510_0	cen8	1	11	1,2,3,4,5,6,7,8,9,10,11	86	85	0.988372093023256	98.8372093023256	98	100
9188823d_132424_2523	cen8	1	11	1,2,3,4,5,6,7,8,9,10,11	82	81	0.98780487804878	98.780487804878	98	100
9f500887_79780_0	cen8	1	11	1,2,3,4,5,6,7,8,9,10,11	100	98	0.98	98	98	100
77ff723e_127488_3734	cen8	1	11	1,2,3,4,5,6,7,8,9,10,11	70	65	0.928571428571429	92.8571428571429	90	100
ef183dca_70395_0	cen8	1	11	1,2,3,4,5,6,7,8,9,10,11	67	63	0.940298507462687	94.0298507462687	96	100
90c5e630_110173_0	cen8	1	11	1,2,3,4,5,6,7,8,9,10,11	77	77	1	100	100	100
06add419_153500_28715	cen8	1	11	1,2,3,4,5,6,7,8,9,10,11	24	23	0.958333333333333	95.8333333333333	98	100
185c27cd_104544_11012	cen8	1	11	1,2,3,4,5,6,7,8,9,10,11	32	31	0.96875	96.875	91	100
d0bfd9aa_29918_14560	cen9	1	4	1,2,3,4	16	15	0.9375	93.75	98	100
9b1e01e2_77479_0	cen10_1	1	6	1,2,3,4,5,6	63	55	0.873015873015873	87.3015873015873	90	100
e03161fc_131853_0	cen10_1	1	6	1,2,3,4,5,6	67	59	0.880597014925373	88.0597014925373	93	100
dffc1937_14317_0	cen10_1	1	6	1,2,3,4,5,6	85	83	0.976470588235294	97.6470588235294	91	100
048b7d56_78611_0	cen10_1	1	6	1,2,3,4,5,6	146	140	0.958904109589041	95.8904109589041	98	100
6166952b_24905_16959	cen10_1	1	6	1,2,3,4,5,6	55	52	0.945454545454545	94.5454545454545	98	100
d0bfd9aa_149427_2400	cen10_1	1	6	1,2,3,4,5,6	47	44	0.936170212765957	93.6170212765958	98	100
3aae12c7_48427_0	cen10_1	1	6	1,2,3,4,5,6	111	99	0.891891891891892	89.1891891891892	94	100
72efa238_41246_0	cen10_1	1	6	1,2,3,4,5,6	59	55	0.932203389830508	93.2203389830509	48	100
aad47c0b_134683_0	cen10_1	1	6	1,2,3,4,5,6	121	108	0.892561983471074	89.2561983471074	98	100
afc47d4e_63506_0	cen10_1	1	6	1,2,3,4,5,6	18	17	0.944444444444444	94.4444444444444	87	100
72efa238_98787_0	cen10_1	1	6	1,2,3,4,5,6	20	19	0.95	95	92	100
9bb96635_100739_0	cen10_1	1	6	1,2,3,4,5,6	127	115	0.905511811023622	90.5511811023622	92	100
9bb96635_161691_0	cen10_1	1	6	1,2,3,4,5,6	36	35	0.972222222222222	97.2222222222222	98	100
a66502a5_36691_0	cen10_1	1	6	1,2,3,4,5,6	71	64	0.901408450704225	90.1408450704225	93	100
f6c4ce9e_101678_0	cen10_1	1	6	1,2,3,4,5,6	113	108	0.955752212389381	95.5752212389381	89	100
1958feaa_151401_0	cen10_1	1	6	1,2,3,4,5,6	98	87	0.887755102040816	88.7755102040816	98	100
220d2213_15668_0	cen10_1	1	6	1,2,3,4,5,6	127	120	0.94488188976378	94.488188976378	89	100
e03161fc_159197_271	cen10_1	1	6	1,2,3,4,5,6	21	21	1	100	100	100
185c27cd_92003_472	cen10_1	1	6	1,2,3,4,5,6	100	95	0.95	95	92	100
d0bfd9aa_150913_0	cen10_1	1	6	1,2,3,4,5,6	42	40	0.952380952380952	95.2380952380952	92	100
1b9846f8_69570_0	cen10_1	1	6	1,2,3,4,5,6	71	62	0.873239436619718	87.3239436619718	92	100
06add419_107546_16306	cen10_1	1	6	1,2,3,4,5,6	72	65	0.902777777777778	90.2777777777778	90	100
61cc83ee_56144_0	cen10_1	1	6	1,2,3,4,5,6	63	58	0.920634920634921	92.0634920634921	98	100
cca64e36_99510_0	cen10_1	1	6	1,2,3,4,5,6	149	135	0.906040268456376	90.6040268456376	89	100
ef183dca_22241_0	cen10_1	1	6	1,2,3,4,5,6	72	63	0.875	87.5	98	100
cf7e03f7_159645_0	cen10_1	1	6	1,2,3,4,5,6	53	50	0.943396226415094	94.3396226415094	98	100
eeef14bb_103319_0	cen10_1	1	6	1,2,3,4,5,6	42	34	0.80952380952381	80.9523809523809	89	100
9bb96635_93091_0	cen10_1	1	6	1,2,3,4,5,6	31	30	0.967741935483871	96.7741935483871	98	100
f32a3dc6_112053_0	cen10_1	1	6	1,2,3,4,5,6	69	63	0.91304347826087	91.304347826087	94	100
e2f75a26_133229_8335	cen10_1	1	6	1,2,3,4,5,6	32	28	0.875	87.5	98	100
8252c8b3_158869_13442	cen10_1	1	6	1,2,3,4,5,6	32	30	0.9375	93.75	98	100
e03161fc_67591_0	cen10_1	1	6	1,2,3,4,5,6	75	72	0.96	96	92	100
15d1fcfa_53887_0	cen10_1	1	6	1,2,3,4,5,6	26	25	0.961538461538462	96.1538461538462	90	100
9f500887_14203_0	cen10_1	1	6	1,2,3,4,5,6	142	136	0.957746478873239	95.7746478873239	81	100
a66502a5_34447_4503	cen10_1	1	6	1,2,3,4,5,6	20	20	1	100	100	100
db7aadfb_68930_12437	cen10_1	1	6	1,2,3,4,5,6	20	20	1	100	100	100
ddd3678d_19690_0	cen10_1	1	6	1,2,3,4,5,6	135	132	0.977777777777778	97.7777777777778	98	100
07c9ae3a_45040_0	cen10_1	1	6	1,2,3,4,5,6	110	107	0.972727272727273	97.2727272727273	98	100
99fd3e01_72475_9454	cen10_1	1	6	1,2,3,4,5,6	23	23	1	100	100	100
9188823d_110191_0	cen10_1	1	6	1,2,3,4,5,6	85	79	0.929411764705882	92.9411764705882	75	100
eeef14bb_90760_679	cen10_1	1	6	1,2,3,4,5,6	24	24	1	100	100	100
583c7d65_95945_0	cen10_1	1	6	1,2,3,4,5,6	64	60	0.9375	93.75	98	100
99fd3e01_91028_0	cen10_1	1	6	1,2,3,4,5,6	153	143	0.934640522875817	93.4640522875817	92	100
77ff723e_158648_0	cen10_1	1	6	1,2,3,4,5,6	88	81	0.920454545454545	92.0454545454545	80	100
5c06b39c_68492_0	cen10_1	1	6	1,2,3,4,5,6	69	61	0.884057971014493	88.4057971014493	92	100
583c7d65_75000_0	cen10_1	1	6	1,2,3,4,5,6	95	90	0.947368421052632	94.7368421052632	95	100
3e77f73f_130183_0	cen10_1	1	6	1,2,3,4,5,6	154	147	0.954545454545455	95.4545454545455	92	100
f6c4ce9e_52383_17404	cen10_1	1	6	1,2,3,4,5,6	20	20	1	100	100	100
d0bfd9aa_2126_4775	cen10_1	1	6	1,2,3,4,5,6	25	23	0.92	92	92	100
881bea2c_67363_0	cen10_1	1	6	1,2,3,4,5,6	72	68	0.944444444444444	94.4444444444444	98	100
9bb96635_100737_0	cen10_1	1	6	1,2,3,4,5,6	120	116	0.966666666666667	96.6666666666667	97	100
23ccab71_140183_0	cen10_1	1	6	1,2,3,4,5,6	69	58	0.840579710144927	84.0579710144928	57	100
1958feaa_106231_0	cen10_1	1	6	1,2,3,4,5,6	24	23	0.958333333333333	95.8333333333333	98	100
ef183dca_136818_0	cen10_1	1	6	1,2,3,4,5,6	27	23	0.851851851851852	85.1851851851852	93	100
6166952b_125535_0	cen10_1	1	6	1,2,3,4,5,6	26	24	0.923076923076923	92.3076923076923	98	100
f32a3dc6_8986_8891	cen10_1	1	6	1,2,3,4,5,6	105	101	0.961904761904762	96.1904761904762	92	100
9b1e01e2_49245_0	cen10_1	1	6	1,2,3,4,5,6	121	119	0.983471074380165	98.3471074380165	98	100
0f06dfb9_88869_0	cen10_1	1	6	1,2,3,4,5,6	90	81	0.9	90	98	100
77ff723e_115815_360	cen10_1	1	6	1,2,3,4,5,6	30	28	0.933333333333333	93.3333333333333	90	100
06add419_107546_326	cen10_1	1	6	1,2,3,4,5,6	62	55	0.887096774193548	88.7096774193548	88	100
ddd3678d_113869_0	cen10_1	1	6	1,2,3,4,5,6	63	59	0.936507936507937	93.6507936507936	92	100
cca64e36_93569_0	cen10_1	1	6	1,2,3,4,5,6	77	68	0.883116883116883	88.3116883116883	98	100
ddd3678d_107082_5173	cen10_1	1	6	1,2,3,4,5,6	130	122	0.938461538461538	93.8461538461538	98	100
f32a3dc6_32798_4467	cen10_1	1	6	1,2,3,4,5,6	103	100	0.970873786407767	97.0873786407767	98	100
15d1fcfa_39306_0	cen10_1	1	6	1,2,3,4,5,6	48	45	0.9375	93.75	89	100
881bea2c_20364_0	cen10_1	1	6	1,2,3,4,5,6	79	75	0.949367088607595	94.9367088607595	98	100
5c06b39c_162751_0	cen10_1	1	6	1,2,3,4,5,6	63	60	0.952380952380952	95.2380952380952	86	100
15f640f4_25935_0	cen10_1	1	6	1,2,3,4,5,6	32	27	0.84375	84.375	55	100
61cc83ee_45377_1228	cen10_1	1	6	1,2,3,4,5,6	96	94	0.979166666666667	97.9166666666667	92	100
9188823d_148252_279	cen10_1	1	6	1,2,3,4,5,6	58	54	0.931034482758621	93.1034482758621	92	100
9bb96635_158126_558	cen10_1	1	6	1,2,3,4,5,6	96	88	0.916666666666667	91.6666666666667	98	100
4a2bd1b1_43847_0	cen10_1	1	6	1,2,3,4,5,6	55	47	0.854545454545454	85.4545454545455	55	100
e03161fc_48922_0	cen10_1	1	6	1,2,3,4,5,6	25	24	0.96	96	99	100
f6c4ce9e_48054_0	cen10_1	1	6	1,2,3,4,5,6	77	74	0.961038961038961	96.1038961038961	98	100
f32a3dc6_108307_6518	cen10_1	1	6	1,2,3,4,5,6	120	109	0.908333333333333	90.8333333333333	94	100
185c27cd_78530_6637	cen10_1	1	6	1,2,3,4,5,6	87	79	0.908045977011494	90.8045977011494	98	100
6166952b_24905_0	cen10_1	1	6	1,2,3,4,5,6	95	86	0.905263157894737	90.5263157894737	98	100
72efa238_123111_0	cen10_1	1	6	1,2,3,4,5,6	51	47	0.92156862745098	92.156862745098	91	100
ef183dca_24504_0	cen10_1	1	6	1,2,3,4,5,6	68	62	0.911764705882353	91.1764705882353	93	100
06add419_48376_0	cen10_1	1	6	1,2,3,4,5,6	117	105	0.897435897435897	89.7435897435897	93	100
9b1e01e2_89797_535	cen10_1	1	6	1,2,3,4,5,6	18	17	0.944444444444444	94.4444444444444	98	100
9b1e01e2_130819_0	cen10_1	1	6	1,2,3,4,5,6	88	82	0.931818181818182	93.1818181818182	98	100
048b7d56_150298_10282	cen10_1	1	6	1,2,3,4,5,6	63	62	0.984126984126984	98.4126984126984	98	100
ddd3678d_94698_0	cen10_1	1	6	1,2,3,4,5,6	38	36	0.947368421052632	94.7368421052632	97	100
1691ac87_115786_20339	cen10_1	1	6	1,2,3,4,5,6	84	79	0.94047619047619	94.0476190476191	88	100
9188823d_98494_0	cen10_1	1	6	1,2,3,4,5,6	68	61	0.897058823529412	89.7058823529412	98	100
ef183dca_83103_0	cen10_1	1	6	1,2,3,4,5,6	69	63	0.91304347826087	91.304347826087	91	100
99fd3e01_102810_0	cen10_1	1	6	1,2,3,4,5,6	124	123	0.991935483870968	99.1935483870968	93	100
72efa238_88406_6182	cen10_1	1	6	1,2,3,4,5,6	61	56	0.918032786885246	91.8032786885246	87	100
1b9846f8_105498_1138	cen10_1	1	6	1,2,3,4,5,6	57	55	0.964912280701754	96.4912280701754	92	100
cca64e36_107217_0	cen10_1	1	6	1,2,3,4,5,6	53	47	0.886792452830189	88.6792452830189	98	100
1691ac87_26614_13506	cen10_1	1	6	1,2,3,4,5,6	49	47	0.959183673469388	95.9183673469388	92	100
9bb96635_98169_24210	cen10_2	1	18	1,2,3,4,5,6,7,8,9,10,11,12,13,14,15,16,17,18	39	37	0.948717948717949	94.8717948717949	98	100
4a702219_149264_0	cen10_2	1	10	1,2,3,4,5,6,7,8,9,10	44	43	0.977272727272727	97.7272727272727	97	100
dc5a9578_29098_0	cen11_1	5	5	5	10	10	1	100	100	100
d0bfd9aa_95949_0	cen11_1	1	5	1,2,3,4,5	143	140	0.979020979020979	97.9020979020979	99	100
72efa238_117224_0	cen11_1	1	5	1,2,3,4,5	33	31	0.939393939393939	93.9393939393939	90	100
f6c4ce9e_42530_0	cen11_1	1	5	1,2,3,4,5	75	74	0.986666666666667	98.6666666666667	98	100
ddd3678d_114856_6631	cen11_1	1	5	1,2,3,4,5	20	19	0.95	95	98	100
cca64e36_136382_6436	cen11_1	1	5	1,2,3,4,5	48	47	0.979166666666667	97.9166666666667	99	100
185c27cd_97802_12728	cen11_1	1	5	1,2,3,4,5	29	28	0.96551724137931	96.551724137931	89	100
1958feaa_66949_0	cen11_1	1	5	1,2,3,4,5	57	55	0.964912280701754	96.4912280701754	97	100
185c27cd_133911_0	cen11_1	1	5	1,2,3,4,5	41	37	0.902439024390244	90.2439024390244	92	100
3aae12c7_104569_9146	cen11_1	1	5	1,2,3,4,5	71	69	0.971830985915493	97.1830985915493	92	100
583c7d65_44728_0	cen11_1	1	5	1,2,3,4,5	79	78	0.987341772151899	98.7341772151899	99	100
cc836989_141486_4547	cen11_1	1	5	1,2,3,4,5	28	28	1	100	100	100
d0bfd9aa_65062_0	cen11_1	1	5	1,2,3,4,5	107	101	0.94392523364486	94.392523364486	96	100
1691ac87_24571_0	cen11_1	1	5	1,2,3,4,5	82	81	0.98780487804878	98.780487804878	92	100
9188823d_9571_0	cen11_1	1	5	1,2,3,4,5	85	82	0.964705882352941	96.4705882352941	97	100
07c9ae3a_84189_0	cen11_1	1	5	1,2,3,4,5	26	26	1	100	100	100
d0bfd9aa_20575_0	cen11_1	1	5	1,2,3,4,5	54	53	0.981481481481482	98.1481481481482	96	100
6a1572da_39087_8879	cen11_1	1	5	1,2,3,4,5	107	102	0.953271028037383	95.3271028037383	85	100
e03161fc_146676_1048	cen11_1	1	5	1,2,3,4,5	27	26	0.962962962962963	96.2962962962963	99	100
15d1fcfa_31537_0	cen11_1	1	5	1,2,3,4,5	22	22	1	100	100	100
cf7e03f7_159623_0	cen11_1	1	5	1,2,3,4,5	11	11	1	100	100	100
3e77f73f_56276_0	cen11_1	1	5	1,2,3,4,5	53	53	1	100	100	100
f6c4ce9e_39614_2365	cen11_1	1	5	1,2,3,4,5	36	35	0.972222222222222	97.2222222222222	85	100
95661909_22599_0	cen11_1	1	5	1,2,3,4,5	78	75	0.961538461538462	96.1538461538462	97	100
90c5e630_26834_0	cen11_1	1	5	1,2,3,4,5	70	68	0.971428571428571	97.1428571428571	98	100
1958feaa_11311_0	cen11_1	1	5	1,2,3,4,5	126	120	0.952380952380952	95.2380952380952	88	100
72efa238_18205_0	cen11_1	1	5	1,2,3,4,5	57	56	0.982456140350877	98.2456140350877	96	100
1958feaa_125139_0	cen11_1	1	5	1,2,3,4,5	106	105	0.990566037735849	99.0566037735849	97	100
aad47c0b_144797_726	cen11_1	1	5	1,2,3,4,5	84	83	0.988095238095238	98.8095238095238	97	100
95661909_25474_0	cen11_1	1	5	1,2,3,4,5	64	62	0.96875	96.875	91	100
4a2bd1b1_14913_575	cen11_1	1	5	1,2,3,4,5	29	29	1	100	100	100
595bb384_152759_0	cen11_1	1	5	1,2,3,4,5	73	72	0.986301369863014	98.6301369863014	89	100
e393caf5_74015_21939	cen11_1	1	5	1,2,3,4,5	43	42	0.976744186046512	97.6744186046512	96	100
1958feaa_19844_0	cen11_1	1	5	1,2,3,4,5	19	19	1	100	100	100
071b12c2_44480_0	cen11_1	1	5	1,2,3,4,5	88	81	0.920454545454545	92.0454545454545	85	100
15d1fcfa_32161_0	cen11_1	1	5	1,2,3,4,5	66	65	0.984848484848485	98.4848484848485	98	100
77ff723e_98826_2498	cen11_1	1	5	1,2,3,4,5	36	35	0.972222222222222	97.2222222222222	96	100
95661909_88222_0	cen11_1	1	5	1,2,3,4,5	75	71	0.946666666666667	94.6666666666667	96	100
4a702219_42677_0	cen11_1	1	5	1,2,3,4,5	21	21	1	100	100	100
6166952b_86523_0	cen11_1	1	5	1,2,3,4,5	42	42	1	100	100	100
aad47c0b_125014_21715	cen11_1	1	5	1,2,3,4,5	34	34	1	100	100	100
ddd3678d_132410_0	cen11_1	1	5	1,2,3,4,5	45	43	0.955555555555556	95.5555555555556	99	100
9bb96635_52642_28926	cen11_1	1	5	1,2,3,4,5	39	37	0.948717948717949	94.8717948717949	93	100
048b7d56_52785_29625	cen11_1	1	5	1,2,3,4,5	56	53	0.946428571428571	94.6428571428571	97	100
db7aadfb_12205_0	cen11_1	1	5	1,2,3,4,5	17	16	0.941176470588235	94.1176470588235	90	100
15d1fcfa_39088_0	cen11_1	1	5	1,2,3,4,5	53	53	1	100	100	100
d1a28a10_105836_4156	cen11_1	1	5	1,2,3,4,5	60	59	0.983333333333333	98.3333333333333	97	100
72efa238_141694_0	cen11_1	1	5	1,2,3,4,5	50	50	1	100	100	100
185c27cd_56002_2659	cen11_1	1	5	1,2,3,4,5	68	65	0.955882352941177	95.5882352941177	92	100
3aae12c7_135410_0	cen11_1	1	5	1,2,3,4,5	67	64	0.955223880597015	95.5223880597015	84	100
e393caf5_80241_0	cen11_1	1	5	1,2,3,4,5	13	13	1	100	100	100
15d1fcfa_60269_0	cen11_1	1	5	1,2,3,4,5	57	56	0.982456140350877	98.2456140350877	93	100
cca64e36_67519_4856	cen11_1	1	5	1,2,3,4,5	55	52	0.945454545454545	94.5454545454545	92	100
9188823d_91398_276	cen11_1	1	5	1,2,3,4,5	24	23	0.958333333333333	95.8333333333333	90	100
dc5a9578_48100_0	cen11_1	1	5	1,2,3,4,5	16	16	1	100	100	100
aad47c0b_156796_0	cen11_1	1	5	1,2,3,4,5	36	36	1	100	100	100
d0bfd9aa_64392_0	cen11_1	1	5	1,2,3,4,5	79	76	0.962025316455696	96.2025316455696	97	100
aad47c0b_125014_0	cen11_1	1	5	1,2,3,4,5	56	54	0.964285714285714	96.4285714285714	97	100
0f06dfb9_32061_0	cen11_1	1	5	1,2,3,4,5	54	51	0.944444444444444	94.4444444444444	67	100
f32a3dc6_161677_0	cen11_1	1	5	1,2,3,4,5	142	132	0.929577464788732	92.9577464788732	92	100
6a1572da_49721_0	cen11_1	1	5	1,2,3,4,5	19	18	0.947368421052632	94.7368421052632	98	100
6166952b_29355_0	cen11_1	1	5	1,2,3,4,5	55	52	0.945454545454545	94.5454545454545	98	100
90c5e630_19288_0	cen11_1	1	5	1,2,3,4,5	75	74	0.986666666666667	98.6666666666667	97	100
048b7d56_138509_0	cen11_1	1	5	1,2,3,4,5	60	56	0.933333333333333	93.3333333333333	85	100
d0bfd9aa_133035_0	cen11_1	1	5	1,2,3,4,5	53	50	0.943396226415094	94.3396226415094	92	100
1958feaa_35811_2866	cen11_1	1	5	1,2,3,4,5	52	52	1	100	100	100
5eaa10df_84316_0	cen11_1	1	5	1,2,3,4,5	26	26	1	100	100	100
07c9ae3a_145185_0	cen11_1	1	5	1,2,3,4,5	114	112	0.982456140350877	98.2456140350877	99	100
4a702219_19802_0	cen11_1	1	5	1,2,3,4,5	29	28	0.96551724137931	96.551724137931	87	100
f6c4ce9e_72624_9258	cen11_1	1	5	1,2,3,4,5	26	26	1	100	100	100
4a2bd1b1_154751_0	cen11_1	1	5	1,2,3,4,5	35	35	1	100	100	100
9188823d_97523_0	cen11_1	1	5	1,2,3,4,5	95	92	0.968421052631579	96.8421052631579	97	100
15f640f4_115396_0	cen11_1	1	5	1,2,3,4,5	120	115	0.958333333333333	95.8333333333333	96	100
afc47d4e_127379_0	cen11_1	1	5	1,2,3,4,5	57	57	1	100	100	100
8252c8b3_135835_0	cen11_1	1	5	1,2,3,4,5	23	23	1	100	100	100
cc836989_10947_0	cen11_1	1	5	1,2,3,4,5	87	84	0.96551724137931	96.551724137931	98	100
15f640f4_143504_0	cen11_1	1	5	1,2,3,4,5	91	85	0.934065934065934	93.4065934065934	96	100
d0bfd9aa_101920_0	cen11_1	1	5	1,2,3,4,5	122	115	0.942622950819672	94.2622950819672	92	100
f6c4ce9e_10914_0	cen11_1	1	5	1,2,3,4,5	22	22	1	100	100	100
6a1572da_30101_0	cen11_1	1	5	1,2,3,4,5	28	28	1	100	100	100
e03161fc_128060_0	cen11_1	1	5	1,2,3,4,5	28	27	0.964285714285714	96.4285714285714	99	100
185c27cd_13230_2193	cen11_1	1	5	1,2,3,4,5	30	29	0.966666666666667	96.6666666666667	98	100
5eaa10df_71417_0	cen11_1	1	5	1,2,3,4,5	36	36	1	100	100	100
06add419_78633_1782	cen11_1	1	5	1,2,3,4,5	37	36	0.972972972972973	97.2972972972973	98	100
3e77f73f_79247_0	cen11_1	1	5	1,2,3,4,5	116	113	0.974137931034483	97.4137931034483	88	100
4a702219_91061_0	cen11_1	1	5	1,2,3,4,5	76	75	0.986842105263158	98.6842105263158	40	100
eeef14bb_21370_1757	cen11_1	1	5	1,2,3,4,5	17	17	1	100	100	100
9bb96635_38608_7508	cen11_1	1	5	1,2,3,4,5	51	50	0.980392156862745	98.0392156862745	96	100
5c06b39c_13974_341	cen11_1	1	5	1,2,3,4,5	108	104	0.962962962962963	96.2962962962963	92	100
583c7d65_14792_0	cen11_1	1	5	1,2,3,4,5	48	46	0.958333333333333	95.8333333333333	96	100
17d1d5e8_86612_0	cen11_1	1	5	1,2,3,4,5	66	65	0.984848484848485	98.4848484848485	96	100
9bb96635_135276_21715	cen11_1	1	5	1,2,3,4,5	71	69	0.971830985915493	97.1830985915493	97	100
e2f75a26_94355_3453	cen11_1	1	5	1,2,3,4,5	139	136	0.97841726618705	97.841726618705	97	100
595bb384_88578_2137	cen11_1	1	5	1,2,3,4,5	37	35	0.945945945945946	94.5945945945946	99	100
048b7d56_143425_1960	cen11_1	1	5	1,2,3,4,5	60	57	0.95	95	85	100
9f500887_87810_0	cen11_1	1	5	1,2,3,4,5	97	93	0.958762886597938	95.8762886597938	96	100
07c9ae3a_124730_0	cen11_1	1	5	1,2,3,4,5	83	82	0.987951807228916	98.7951807228916	91	100
07c9ae3a_27351_0	cen11_1	1	5	1,2,3,4,5	151	144	0.95364238410596	95.364238410596	88	100
aad47c0b_115870_0	cen11_1	1	5	1,2,3,4,5	56	54	0.964285714285714	96.4285714285714	92	100
d1a28a10_110475_15809	cen11_1	1	5	1,2,3,4,5	51	46	0.901960784313726	90.1960784313726	87	100
e10a17df_119172_0	cen11_1	1	5	1,2,3,4,5	132	128	0.96969696969697	96.969696969697	88	100
0f06dfb9_121936_5221	cen11_1	1	5	1,2,3,4,5	50	50	1	100	100	100
6166952b_36468_0	cen11_1	1	5	1,2,3,4,5	58	56	0.96551724137931	96.551724137931	92	100
881bea2c_150528_0	cen11_1	1	5	1,2,3,4,5	21	21	1	100	100	100
72efa238_141694_15348	cen11_1	1	5	1,2,3,4,5	75	73	0.973333333333333	97.3333333333333	85	100
90c5e630_48881_0	cen11_1	1	5	1,2,3,4,5	145	141	0.972413793103448	97.2413793103448	97	100
61cc83ee_121029_0	cen11_1	1	5	1,2,3,4,5	108	103	0.953703703703704	95.3703703703704	88	100
d1a28a10_129049_10705	cen11_1	1	5	1,2,3,4,5	46	44	0.956521739130435	95.6521739130435	92	100
a66502a5_140204_5324	cen11_1	1	5	1,2,3,4,5	91	90	0.989010989010989	98.9010989010989	96	100
90c5e630_111584_0	cen11_1	1	5	1,2,3,4,5	27	27	1	100	100	100
6166952b_21769_0	cen11_1	1	5	1,2,3,4,5	35	33	0.942857142857143	94.2857142857143	99	100
3e77f73f_75985_0	cen11_1	1	5	1,2,3,4,5	34	31	0.911764705882353	91.1764705882353	98	100
d0bfd9aa_2586_0	cen11_1	1	5	1,2,3,4,5	42	42	1	100	100	100
185c27cd_84866_0	cen11_1	1	5	1,2,3,4,5	144	139	0.965277777777778	96.5277777777778	97	100
6a1572da_32345_342	cen11_1	1	5	1,2,3,4,5	99	97	0.97979797979798	97.979797979798	92	100
95661909_128983_0	cen11_1	1	5	1,2,3,4,5	61	61	1	100	100	100
3e77f73f_24609_0	cen11_1	1	5	1,2,3,4,5	16	15	0.9375	93.75	97	100
185c27cd_40475_0	cen11_1	1	5	1,2,3,4,5	21	20	0.952380952380952	95.2380952380952	97	100
1691ac87_34325_4817	cen11_1	1	5	1,2,3,4,5	29	26	0.896551724137931	89.6551724137931	98	100
9188823d_26054_0	cen11_1	1	5	1,2,3,4,5	102	95	0.931372549019608	93.1372549019608	97	100
f32a3dc6_146026_0	cen11_1	1	5	1,2,3,4,5	79	76	0.962025316455696	96.2025316455696	97	100
ef183dca_30192_0	cen11_1	1	5	1,2,3,4,5	18	17	0.944444444444444	94.4444444444444	98	100
15f640f4_83731_0	cen11_1	1	5	1,2,3,4,5	73	72	0.986301369863014	98.6301369863014	87	100
f32a3dc6_86293_0	cen11_1	1	5	1,2,3,4,5	73	70	0.958904109589041	95.8904109589041	98	100
cca64e36_26082_0	cen11_1	1	5	1,2,3,4,5	13	13	1	100	100	100
185c27cd_140767_907	cen11_1	1	5	1,2,3,4,5	59	58	0.983050847457627	98.3050847457627	91	100
ef183dca_103310_0	cen11_1	1	5	1,2,3,4,5	37	35	0.945945945945946	94.5945945945946	99	100
dc5a9578_29098_0	cen11_2	1	12	1,2,3,5,6,7,8,9,10,11,12	70	57	0.814285714285714	81.4285714285714	85	100
d0bfd9aa_95949_0	cen11_2	6	8	6,7,8	25	25	1	100	100	100
048b7d56_138509_0	cen11_2	6	8	6,7,8	16	16	1	100	100	100
90c5e630_19288_0	cen11_2	6	9	6,8,9	10	10	1	100	100	100
583c7d65_30684_16977	cen11_2	1	12	1,2,3,5,6,7,8,9,10,11,12	40	36	0.9	90	56	100
d0bfd9aa_133035_0	cen11_2	6	8	6,7,8	16	16	1	100	100	100
f6c4ce9e_42530_0	cen11_2	6	8	6,7,8	22	22	1	100	100	100
07c9ae3a_145185_0	cen11_2	6	9	6,7,8,9	18	18	1	100	100	100
3aae12c7_104569_9146	cen11_2	6	9	6,7,8,9	12	12	1	100	100	100
3e77f73f_56276_0	cen11_2	6	8	6,7,8	25	25	1	100	100	100
5eaa10df_71417_0	cen11_2	6	8	6,7,8	26	26	1	100	100	100
4a702219_91061_0	cen11_2	6	8	6,7,8	11	11	1	100	100	100
a66502a5_154191_0	cen11_2	1	12	1,2,3,4,5,6,7,8,9,10,11,12	34	31	0.911764705882353	91.1764705882353	87	100
1958feaa_11311_0	cen11_2	6	9	6,7,8,9	23	23	1	100	100	100
1958feaa_125139_0	cen11_2	6	8	6,7,8	25	25	1	100	100	100
5c06b39c_13974_341	cen11_2	6	8	6,7,8	19	19	1	100	100	100
9bb96635_135276_21715	cen11_2	6	8	6,7,8	11	11	1	100	100	100
aad47c0b_112390_3231	cen11_2	1	12	1,2,3,4,5,6,7,8,9,10,11,12	54	45	0.833333333333333	83.3333333333333	90	100
cc836989_72846_0	cen11_2	1	12	1,2,3,5,6,7,8,9,10,11,12	50	43	0.86	86	59	100
e393caf5_74015_21939	cen11_2	6	8	6,7,8	16	16	1	100	100	100
048b7d56_143425_1960	cen11_2	6	9	6,7,8,9	24	24	1	100	100	100
9f500887_87810_0	cen11_2	6	8	6,7,8	17	17	1	100	100	100
9bb96635_89272_2454	cen11_2	1	12	1,2,3,5,6,7,8,9,10,11,12	63	51	0.80952380952381	80.9523809523809	75	100
07c9ae3a_27351_0	cen11_2	6	9	6,8,9	15	15	1	100	100	100
d1a28a10_110475_15809	cen11_2	6	8	6,7,8	10	10	1	100	100	100
6166952b_36468_0	cen11_2	6	8	6,7,8	24	24	1	100	100	100
cca64e36_119333_0	cen11_2	1	12	1,2,3,4,5,6,7,8,9,10,11,12	66	64	0.96969696969697	96.969696969697	91	100
9bb96635_52642_28926	cen11_2	6	8	6,7,8	19	19	1	100	100	100
1958feaa_132386_9258	cen11_2	1	12	1,2,3,4,5,6,7,8,9,10,11,12	85	72	0.847058823529412	84.7058823529412	91	100
90c5e630_48881_0	cen11_2	6	9	6,7,8,9	33	33	1	100	100	100
61cc83ee_121029_0	cen11_2	6	9	6,7,8,9	34	34	1	100	100	100
3aae12c7_135410_0	cen11_2	6	8	6,7,8	19	19	1	100	100	100
185c27cd_56002_2659	cen11_2	6	8	6,7,8	17	17	1	100	100	100
3e77f73f_75985_0	cen11_2	6	8	6,7,8	12	12	1	100	100	100
15d1fcfa_60269_0	cen11_2	6	9	6,7,8,9	24	24	1	100	100	100
d0bfd9aa_64392_0	cen11_2	6	8	6,7,8	19	19	1	100	100	100
f32a3dc6_86293_0	cen11_2	6	8	6,7,8	31	31	1	100	100	100
f32a3dc6_161677_0	cen11_2	6	8	6,7,8	20	20	1	100	100	100
6166952b_29355_0	cen11_2	6	8	6,7,8	14	14	1	100	100	100
f32a3dc6_68629_0	cen11_2	1	12	1,2,3,5,6,7,8,9,10,11,12	33	26	0.787878787878788	78.7878787878788	91	100
5c06b39c_46157_0	cen12_1	1	8	1,2,3,4,5,6,7,8	38	36	0.947368421052632	94.7368421052632	89	100
9b1e01e2_53204_3662	cen12_1	1	8	1,2,3,4,5,6,7,8	21	21	1	100	100	100
0f06dfb9_83028_0	cen12_1	1	8	1,2,3,4,5,6,7,8	123	117	0.951219512195122	95.1219512195122	93	100
e393caf5_123254_0	cen12_1	1	8	1,2,3,4,5,6,7,8	121	119	0.983471074380165	98.3471074380165	88	100
afc47d4e_123048_0	cen12_1	1	8	1,2,3,4,5,6,7,8	40	39	0.975	97.5	99	100
f16eb80f_44357_1866	cen12_1	1	8	1,2,3,4,5,6,7,8	82	77	0.939024390243902	93.9024390243902	95	100
06add419_27012_19056	cen12_1	1	8	1,2,3,4,5,6,7,8	70	70	1	100	100	100
a66502a5_120716_1593	cen12_1	1	8	1,2,3,4,5,6,7,8	142	142	1	100	100	100
9b1e01e2_140821_0	cen12_1	1	8	1,2,3,4,5,6,7,8	25	25	1	100	100	100
881bea2c_30457_14638	cen12_1	1	8	1,2,3,4,5,6,7,8	85	84	0.988235294117647	98.8235294117647	96	100
07c9ae3a_130041_0	cen12_1	1	8	1,2,3,4,5,6,7,8	67	66	0.985074626865672	98.5074626865672	88	100
d0bfd9aa_25606_0	cen12_1	1	8	1,2,3,4,5,6,7,8	140	138	0.985714285714286	98.5714285714286	88	100
17d1d5e8_18774_0	cen12_1	1	8	1,2,3,4,5,6,7,8	35	34	0.971428571428571	97.1428571428571	84	100
15f640f4_127314_7759	cen12_1	1	8	1,2,3,4,5,6,7,8	25	25	1	100	100	100
4a2bd1b1_54534_0	cen12_1	1	8	1,2,3,4,5,6,7,8	119	114	0.957983193277311	95.7983193277311	88	100
07c9ae3a_148685_0	cen12_1	1	8	1,2,3,4,5,6,7,8	103	101	0.980582524271845	98.0582524271845	98	100
ef183dca_79747_0	cen12_1	1	8	1,2,3,4,5,6,7,8	54	54	1	100	100	100
cc836989_65259_0	cen12_1	1	8	1,2,3,4,5,6,7,8	78	77	0.987179487179487	98.7179487179487	98	100
1958feaa_31434_3441	cen12_1	1	8	1,2,3,4,5,6,7,8	28	28	1	100	100	100
f32a3dc6_43242_0	cen12_1	1	8	1,2,3,4,5,6,7,8	27	26	0.962962962962963	96.2962962962963	98	100
15d1fcfa_137566_0	cen12_1	1	8	1,2,3,4,5,6,7,8	97	96	0.989690721649485	98.9690721649485	98	100
cc836989_49582_7347	cen12_1	1	8	1,2,3,4,5,6,7,8	92	91	0.989130434782609	98.9130434782609	96	100
048b7d56_69057_0	cen12_1	1	8	1,2,3,4,5,6,7,8	118	118	1	100	100	100
aad47c0b_113594_0	cen12_1	1	8	1,2,3,4,5,6,7,8	17	16	0.941176470588235	94.1176470588235	98	100
9bb96635_124515_15955	cen12_1	1	8	1,2,3,4,5,6,7,8	20	20	1	100	100	100
72efa238_157114_0	cen12_1	1	8	1,2,3,4,5,6,7,8	73	70	0.958904109589041	95.8904109589041	74	100
6a1572da_154449_0	cen12_1	1	8	1,2,3,4,5,6,7,8	120	117	0.975	97.5	96	100
99fd3e01_124744_17767	cen12_1	1	8	1,2,3,4,5,6,7,8	89	88	0.98876404494382	98.876404494382	98	100
3aae12c7_90119_0	cen12_1	1	8	1,2,3,4,5,6,7,8	94	94	1	100	100	100
3e77f73f_104740_0	cen12_1	1	8	1,2,3,4,5,6,7,8	21	20	0.952380952380952	95.2380952380952	99	100
e393caf5_90406_18158	cen12_1	1	8	1,2,3,4,5,6,7,8	83	81	0.975903614457831	97.5903614457831	92	100
f32a3dc6_113271_0	cen12_1	1	8	1,2,3,4,5,6,7,8	73	73	1	100	100	100
f32a3dc6_123510_0	cen12_1	1	8	1,2,3,4,5,6,7,8	89	88	0.98876404494382	98.876404494382	88	100
048b7d56_71253_0	cen12_1	1	8	1,2,3,4,5,6,7,8	20	19	0.95	95	99	100
06add419_80355_0	cen12_1	1	8	1,2,3,4,5,6,7,8	110	109	0.990909090909091	99.0909090909091	88	100
e03161fc_139118_615	cen12_1	1	8	1,2,3,4,5,6,7,8	29	29	1	100	100	100
72efa238_78519_0	cen12_1	1	8	1,2,3,4,5,6,7,8	35	34	0.971428571428571	97.1428571428571	99	100
1958feaa_109556_0	cen12_1	1	8	1,2,3,4,5,6,7,8	89	89	1	100	100	100
d0bfd9aa_39892_0	cen12_1	1	8	1,2,3,4,5,6,7,8	108	103	0.953703703703704	95.3703703703704	83	100
185c27cd_24410_0	cen12_1	1	8	1,2,3,4,5,6,7,8	75	74	0.986666666666667	98.6666666666667	98	100
a66502a5_47113_0	cen12_1	1	8	1,2,3,4,5,6,7,8	27	27	1	100	100	100
4a2bd1b1_100933_794	cen12_1	1	8	1,2,3,4,5,6,7,8	96	92	0.958333333333333	95.8333333333333	96	100
db7aadfb_159189_2508	cen12_1	1	8	1,2,3,4,5,6,7,8	23	23	1	100	100	100
9b1e01e2_17016_954	cen12_1	1	8	1,2,3,4,5,6,7,8	17	16	0.941176470588235	94.1176470588235	96	100
9188823d_100526_0	cen12_1	1	8	1,2,3,4,5,6,7,8	82	82	1	100	100	100
e393caf5_90406_4321	cen12_1	1	8	1,2,3,4,5,6,7,8	43	37	0.86046511627907	86.046511627907	84	100
0f06dfb9_53756_13837	cen12_1	1	8	1,2,3,4,5,6,7,8	87	85	0.977011494252874	97.7011494252874	98	100
e2f75a26_132660_0	cen12_1	1	8	1,2,3,4,5,6,7,8	85	83	0.976470588235294	97.6470588235294	88	100
9188823d_143538_0	cen12_1	1	8	1,2,3,4,5,6,7,8	56	52	0.928571428571429	92.8571428571429	93	100
db7aadfb_88234_0	cen12_1	1	8	1,2,3,4,5,6,7,8	104	102	0.980769230769231	98.0769230769231	98	100
ddd3678d_17505_0	cen12_1	1	8	1,2,3,4,5,6,7,8	92	90	0.978260869565217	97.8260869565217	96	100
d1a28a10_19695_0	cen12_1	1	8	1,2,3,4,5,6,7,8	144	140	0.972222222222222	97.2222222222222	88	100
15d1fcfa_123832_0	cen12_1	1	8	1,2,3,4,5,6,7,8	31	27	0.870967741935484	87.0967741935484	87	100
048b7d56_63338_2449	cen12_1	1	8	1,2,3,4,5,6,7,8	112	111	0.991071428571429	99.1071428571429	98	100
6166952b_42096_0	cen12_1	1	8	1,2,3,4,5,6,7,8	61	59	0.967213114754098	96.7213114754098	96	100
cc836989_112673_4614	cen12_1	1	8	1,2,3,4,5,6,7,8	20	18	0.9	90	98	100
0f06dfb9_25608_0	cen12_1	1	8	1,2,3,4,5,6,7,8	47	47	1	100	100	100
cf7e03f7_114666_381	cen12_1	1	8	1,2,3,4,5,6,7,8	32	31	0.96875	96.875	97	100
17d1d5e8_94381_0	cen12_1	1	8	1,2,3,4,5,6,7,8	63	60	0.952380952380952	95.2380952380952	98	100
9bb96635_149025_0	cen12_1	1	8	1,2,3,4,5,6,7,8	64	64	1	100	100	100
aad47c0b_134409_0	cen12_1	1	8	1,2,3,4,5,6,7,8	48	43	0.895833333333333	89.5833333333333	87	100
9b1e01e2_33498_0	cen13_1	1	11	1,2,3,4,5,6,7,8,10,11	31	28	0.903225806451613	90.3225806451613	78	100
07c9ae3a_73411_0	cen13_1	1	11	1,2,3,4,5,7,8,9,10,11	82	80	0.975609756097561	97.5609756097561	97	100
9188823d_16693_0	cen13_1	1	11	1,2,3,4,5,7,8,9,10,11	70	69	0.985714285714286	98.5714285714286	98	100
d0bfd9aa_118775_0	cen13_1	1	11	1,2,3,4,5,7,8,9,10,11	70	70	1	100	100	100
aad47c0b_104504_0	cen13_2	1	23	1,2,3,4,5,6,7,8,9,10,11,12,13,14,15,16,17,18,19,20,21,22,23	48	43	0.895833333333333	89.5833333333333	92	100
07c9ae3a_115152_3198	cen15_2	1	20	1,2,3,4,5,6,7,8,9,10,11,12,13,14,15,16,17,18,19,20	113	112	0.991150442477876	99.1150442477876	99	100
9bb96635_19159_0	cen15_2	1	20	1,2,3,4,5,6,7,8,9,10,11,12,13,14,15,16,17,18,19,20	89	87	0.97752808988764	97.752808988764	91	100
6a1572da_1090_3627	cen15_2	1	20	1,2,3,4,5,6,7,8,9,10,11,12,13,14,15,16,17,18,19,20	121	121	1	100	100	100
72efa238_113612_0	cen15_2	1	20	1,2,3,4,5,6,7,8,9,10,11,12,13,14,15,16,17,18,19,20	118	118	1	100	100	100
9b1e01e2_58414_0	cen15_2	1	20	1,2,3,4,5,6,7,8,9,10,11,12,13,14,15,16,17,18,19,20	63	61	0.968253968253968	96.8253968253968	96	100
3e77f73f_70090_0	cen15_2	1	20	1,2,3,4,5,6,7,8,9,10,11,12,13,14,15,16,17,18,19,20	66	64	0.96969696969697	96.969696969697	98	100
44240c20_138011_352	cen15_2	1	20	1,2,3,4,5,6,7,8,9,10,11,12,13,14,15,16,17,18,19,20	74	74	1	100	100	100
048b7d56_60524_0	cen15_2	1	20	1,2,3,4,5,6,7,8,9,10,11,12,13,14,15,16,17,18,19,20	55	55	1	100	100	100
048b7d56_153785_0	cen15_2	1	20	1,2,3,4,5,6,7,8,9,10,11,12,13,14,15,16,17,18,19,20	87	86	0.988505747126437	98.8505747126437	99	100
a66502a5_54099_0	cen15_3	1	25	1,2,3,4,5,6,7,8,9,10,11,12,13,14,15,16,17,18,19,20,21,22,23,24,25	58	49	0.844827586206897	84.4827586206897	96	100
77ff723e_17027_15217	cen15_3	1	25	1,2,3,4,5,6,7,8,9,10,11,12,13,14,15,16,17,18,19,20,21,22,23,24,25	61	55	0.901639344262295	90.1639344262295	97	100
185c27cd_46578_0	cen15_3	1	25	1,2,3,4,5,6,7,8,9,10,11,12,13,14,15,16,17,18,19,20,21,22,23,24,25	103	89	0.864077669902913	86.4077669902913	91	100
eeef14bb_57758_614	cen15_3	1	25	1,2,3,4,5,6,7,8,9,10,11,12,13,14,15,16,17,18,19,20,21,22,23,24,25	55	43	0.781818181818182	78.1818181818182	90	100
cf7e03f7_111757_0	cen15_3	1	25	1,2,3,4,5,6,7,8,9,10,11,12,13,14,15,16,17,18,19,20,21,22,23,24,25	84	75	0.892857142857143	89.2857142857143	96	100
0f06dfb9_37764_4372	cen15_3	1	25	1,2,3,4,5,6,7,8,9,10,11,12,13,14,15,16,17,18,19,20,21,22,23,24,25	124	101	0.814516129032258	81.4516129032258	89	100
9188823d_14974_0	cen15_3	1	25	1,2,3,4,5,6,7,8,9,10,11,12,13,14,15,16,17,18,19,20,21,22,23,24,25	71	60	0.845070422535211	84.5070422535211	90	100
cc836989_147605_426	cen16_1	1	10	1,2,3,4,5,6,7,8,9,10	28	26	0.928571428571429	92.8571428571429	99	100
f6c4ce9e_10165_0	cen16_1	1	10	1,2,3,4,5,6,7,8,9,10	69	67	0.971014492753623	97.1014492753623	91	100
0f06dfb9_146777_0	cen16_1	1	10	1,2,3,4,5,6,8,9,10	103	103	1	100	100	100
23ccab71_104978_0	cen16_1	1	10	1,2,3,4,5,6,7,8,9,10	27	26	0.962962962962963	96.2962962962963	99	100
ddd3678d_138412_0	cen16_1	1	10	1,2,3,4,5,6,8,9,10	65	64	0.984615384615385	98.4615384615385	97	100
9bb96635_144853_28417	cen16_1	1	10	1,2,3,4,5,6,7,8,9,10	71	70	0.985915492957746	98.5915492957746	98	100
9bb96635_101667_0	cen16_1	1	10	1,2,3,4,5,6,9,10	32	31	0.96875	96.875	98	100
eeef14bb_118641_16506	cen16_1	1	10	1,2,3,4,5,6,7,8,9,10	80	75	0.9375	93.75	98	100
72efa238_145903_0	cen16_1	1	10	1,2,3,4,5,6,7,8,9,10	35	34	0.971428571428571	97.1428571428571	96	100
72efa238_145903_13826	cen16_1	1	10	1,2,3,4,5,6,7,8,9,10	23	23	1	100	100	100
d0bfd9aa_149734_14280	cen16_1	1	10	1,2,3,4,5,6,7,8,9,10	48	47	0.979166666666667	97.9166666666667	99	100
f6c4ce9e_66998_0	cen16_1	1	10	1,2,3,4,5,6,7,8,9,10	70	67	0.957142857142857	95.7142857142857	95	100
99fd3e01_125386_372	cen16_1	1	10	1,2,3,4,5,6,7,8,9,10	36	32	0.888888888888889	88.8888888888889	97	100
3e77f73f_133640_5082	cen16_1	1	10	1,2,3,4,5,6,7,8,9,10	77	74	0.961038961038961	96.1038961038961	98	100
afc47d4e_28161_775	cen16_1	1	10	1,2,3,4,5,6,8,9,10	54	53	0.981481481481482	98.1481481481482	99	100
f32a3dc6_131167_0	cen16_1	1	10	1,2,3,4,5,6,7,8,9,10	71	67	0.943661971830986	94.3661971830986	96	100
3133f941_130047_0	cen16_1	1	10	1,2,3,4,5,6,7,8,9,10	23	22	0.956521739130435	95.6521739130435	98	100
9b1e01e2_65096_0	cen16_1	1	10	1,2,3,4,5,6,7,8,9,10	82	82	1	100	100	100
3aae12c7_29353_0	cen16_1	1	10	1,2,3,4,5,6,7,8,9,10	59	55	0.932203389830508	93.2203389830509	80	100
eeef14bb_62435_3193	cen16_1	1	10	1,2,3,4,5,6,7,8,9,10	44	41	0.931818181818182	93.1818181818182	97	100
a66502a5_154101_0	cen16_1	1	10	1,2,3,4,5,6,7,8,9,10	55	53	0.963636363636364	96.3636363636364	98	100
048b7d56_35729_0	cen16_1	1	10	1,2,3,4,5,6,9,10	61	60	0.983606557377049	98.3606557377049	99	100
6a1572da_57735_0	cen16_1	1	10	1,2,3,4,5,6,7,8,9,10	113	108	0.955752212389381	95.5752212389381	86	100
e03161fc_42496_16403	cen16_1	1	10	1,2,3,4,5,6,7,8,9,10	96	93	0.96875	96.875	98	100
d1a28a10_28419_0	cen16_1	1	10	1,2,3,4,5,6,7,8,9,10	77	76	0.987012987012987	98.7012987012987	98	100
afc47d4e_154123_214	cen16_1	1	10	1,2,3,4,5,6,9,10	71	70	0.985915492957746	98.5915492957746	92	100
45b84426_147923_4624	cen16_1	1	10	1,2,3,4,5,6,8,9,10	55	55	1	100	100	100
f32a3dc6_50987_10458	cen16_1	1	10	1,2,3,4,5,6,7,8,9,10	66	64	0.96969696969697	96.969696969697	91	100
9bb96635_129014_0	cen16_1	1	10	1,2,3,4,5,6,7,8,9,10	51	49	0.96078431372549	96.078431372549	98	100
f2e76434_85126_0	cen17_1	1	16	1,2,3,4,5,6,7,8,9,10,11,12,13,14,15,16	134	122	0.91044776119403	91.044776119403	88	100
f16eb80f_140548_0	cen17_1	1	16	1,2,3,4,5,6,7,8,9,10,11,12,13,14,15,16	68	65	0.955882352941177	95.5882352941177	96	100
06add419_64639_1806	cen17_1	1	16	1,2,3,4,5,6,7,8,9,10,11,12,13,14,15,16	98	94	0.959183673469388	95.9183673469388	88	100
f2e76434_59875_0	cen17_1	1	16	1,2,3,4,5,6,7,8,9,10,11,12,13,14,15,16	80	76	0.95	95	88	100
9b1e01e2_1119_0	cen17_1	1	16	1,2,3,4,5,6,7,8,9,10,11,12,13,14,15,16	81	79	0.975308641975309	97.5308641975309	96	100
f6c4ce9e_109730_0	cen17_1	1	16	1,2,3,4,5,6,7,8,9,10,11,12,13,14,15,16	73	72	0.986301369863014	98.6301369863014	98	100
048b7d56_80520_5574	cen17_1	1	16	1,2,3,4,5,6,7,8,9,10,11,12,13,14,15,16	98	96	0.979591836734694	97.9591836734694	84	100
90c5e630_121722_0	cen17_1	1	16	1,2,3,4,5,6,7,8,9,10,11,12,13,14,15,16	80	78	0.975	97.5	97	100
e03161fc_94693_12097	cen17_1	1	16	1,2,3,4,5,6,7,8,9,10,11,12,13,14,15,16	50	47	0.94	94	92	100
6a1572da_143867_5929	cen17_1	1	16	1,2,3,4,5,6,7,8,9,10,11,12,13,14,15,16	88	86	0.977272727272727	97.7272727272727	96	100
6166952b_137805_0	cen17_1	2	10	2,9,10	13	13	1	100	100	100
d0bfd9aa_29932_0	cen17_1	1	16	1,2,3,4,5,6,7,8,9,10,11,12,13,14,15,16	143	136	0.951048951048951	95.1048951048951	88	100
77ff723e_67315_0	cen17_1	1	16	1,2,3,4,5,6,7,8,9,10,11,12,13,14,15,16	162	153	0.944444444444444	94.4444444444444	87	100
f6c4ce9e_98671_0	cen17_1	1	16	1,2,3,4,5,6,7,8,9,10,11,12,13,14,15,16	84	81	0.964285714285714	96.4285714285714	98	100
9bb96635_113991_0	cen17_1	1	16	1,2,3,4,5,6,7,8,9,10,11,12,13,14,15,16	57	53	0.929824561403509	92.9824561403509	95	100
15f640f4_65081_4847	cen17_1	1	16	1,2,3,4,5,6,7,8,9,10,11,12,13,14,15,16	71	69	0.971830985915493	97.1830985915493	87	100
06add419_14495_0	cen17_1	2	10	2,9,10	16	16	1	100	100	100
1958feaa_76564_1927	cen17_1	1	16	1,2,3,4,5,6,7,8,9,10,11,12,13,14,15,16	128	120	0.9375	93.75	87	100
afc47d4e_134681_318	cen17_1	1	16	1,2,3,4,5,6,7,8,9,10,11,12,13,14,15,16	78	73	0.935897435897436	93.5897435897436	88	100
6a1572da_42336_0	cen17_1	1	16	1,2,3,4,5,6,7,8,9,10,11,12,13,14,15,16	71	70	0.985915492957746	98.5915492957746	97	100
1958feaa_51563_4526	cen17_1	1	16	1,2,3,4,5,6,7,8,9,10,11,12,13,14,15,16	71	69	0.971830985915493	97.1830985915493	97	100
048b7d56_116315_0	cen17_1	1	16	1,2,3,4,5,6,7,8,9,10,11,12,13,14,15,16	97	93	0.958762886597938	95.8762886597938	77	100
44240c20_149656_316	cen17_1	1	16	1,2,3,4,5,6,7,8,9,10,11,12,13,14,15,16	116	112	0.96551724137931	96.551724137931	88	100
d0bfd9aa_58924_3944	cen17_1	1	16	1,2,3,4,5,6,7,8,9,10,11,12,13,14,15,16	47	46	0.978723404255319	97.8723404255319	96	100
f32a3dc6_18694_0	cen17_1	1	16	1,2,3,4,5,6,7,8,9,10,11,12,13,14,15,16	88	85	0.965909090909091	96.5909090909091	98	100
e03161fc_125649_0	cen17_1	1	16	1,2,3,4,5,6,7,8,9,10,11,12,13,14,15,16	46	44	0.956521739130435	95.6521739130435	87	100
583c7d65_136390_28213	cen17_1	1	16	1,2,3,4,5,6,7,8,9,10,11,12,13,14,15,16	51	48	0.941176470588235	94.1176470588235	86	100
d1a28a10_8358_8758	cen17_1	3	12	3,4,5,8,9,10,12	20	20	1	100	100	100
dc5a9578_60605_0	cen17_1	1	16	1,2,3,4,5,6,7,8,9,10,11,12,13,14,15,16	82	81	0.98780487804878	98.780487804878	99	100
f16eb80f_126616_0	cen17_1	1	16	1,2,3,4,5,6,7,8,9,10,11,12,13,14,15,16	48	46	0.958333333333333	95.8333333333333	88	100
23ccab71_129306_0	cen17_1	1	16	1,2,3,4,5,6,7,8,9,10,11,12,13,14,15,16	56	49	0.875	87.5	88	100
15d1fcfa_19273_1089	cen17_1	1	16	1,2,3,4,5,6,7,8,9,10,11,12,13,14,15,16	48	46	0.958333333333333	95.8333333333333	97	100
cf7e03f7_157039_0	cen17_1	1	16	1,2,3,4,5,6,7,8,9,10,11,12,13,14,15,16	105	100	0.952380952380952	95.2380952380952	96	100
23ccab71_109796_0	cen17_1	1	16	1,2,3,4,5,6,7,8,9,10,11,12,13,14,15,16	74	70	0.945945945945946	94.5945945945946	88	100
99fd3e01_127348_0	cen17_1	2	9	2,9	10	10	1	100	100	100
db7aadfb_87534_0	cen17_1	1	16	1,2,3,4,5,6,7,8,9,10,11,12,13,14,15,16	81	78	0.962962962962963	96.2962962962963	88	100
afc47d4e_58739_0	cen17_1	1	16	1,2,3,4,5,6,7,8,9,10,11,12,13,14,15,16	34	33	0.970588235294118	97.0588235294118	98	100
9b1e01e2_121131_0	cen17_1	1	16	1,2,3,4,5,6,7,8,9,10,11,12,13,14,15,16	67	65	0.970149253731343	97.0149253731343	97	100
90c5e630_109455_0	cen17_1	1	16	1,2,3,4,5,6,7,8,9,10,11,12,13,14,15,16	85	83	0.976470588235294	97.6470588235294	96	100
99fd3e01_150558_0	cen17_1	1	16	1,2,3,4,5,6,7,8,9,10,11,12,13,14,15,16	113	111	0.982300884955752	98.2300884955752	98	100
72efa238_77242_0	cen17_1	1	16	1,2,3,4,5,6,7,8,9,10,11,12,13,14,15,16	87	87	1	100	100	100
cca64e36_109740_0	cen17_1	1	16	1,2,3,4,5,6,7,8,9,10,11,12,13,14,15,16	89	86	0.966292134831461	96.6292134831461	97	100
afc47d4e_8376_0	cen17_1	3	10	3,4,5,8,9,10	19	19	1	100	100	100
9bb96635_104204_12310	cen17_1	3	12	3,4,5,8,9,10,11,12	24	24	1	100	100	100
dffc1937_108647_0	cen17_1	1	16	1,2,3,4,5,6,7,8,9,10,11,12,13,14,15,16	77	75	0.974025974025974	97.4025974025974	92	100
e2f75a26_142212_0	cen17_1	1	16	1,2,3,4,5,6,7,8,9,10,11,12,13,14,15,16	83	82	0.987951807228916	98.7951807228916	99	100
99fd3e01_139912_0	cen17_1	1	16	1,2,3,4,5,6,7,8,9,10,11,12,13,14,15,16	63	62	0.984126984126984	98.4126984126984	96	100
cca64e36_64932_0	cen17_1	1	16	1,2,3,4,5,6,7,8,9,10,11,12,13,14,15,16	130	123	0.946153846153846	94.6153846153846	96	100
aad47c0b_154949_0	cen17_1	1	16	1,2,3,4,5,6,7,8,9,10,11,12,13,14,15,16	114	110	0.964912280701754	96.4912280701754	89	100
9b1e01e2_59878_378	cen17_1	1	16	1,2,3,4,5,6,7,8,9,10,11,12,13,14,15,16	46	46	1	100	100	100
99fd3e01_152313_18573	cen17_1	1	16	1,2,3,4,5,6,7,8,9,10,11,12,13,14,15,16	69	68	0.985507246376812	98.5507246376812	96	100
048b7d56_57460_4542	cen17_1	1	16	1,2,3,4,5,6,7,8,9,10,11,12,13,14,15,16	33	32	0.96969696969697	96.969696969697	88	100
dc5a9578_47284_0	cen17_1	1	16	1,2,3,4,5,6,7,8,9,10,11,12,13,14,15,16	101	97	0.96039603960396	96.039603960396	88	100
90c5e630_31511_3348	cen17_1	1	16	1,2,3,4,5,6,7,8,9,10,11,12,13,14,15,16	92	85	0.923913043478261	92.3913043478261	84	100
9188823d_128971_0	cen17_1	1	16	1,2,3,4,5,6,7,8,9,10,11,12,13,14,15,16	69	68	0.985507246376812	98.5507246376812	99	100
aad47c0b_157480_0	cen17_1	1	16	1,2,3,4,5,6,7,8,9,10,11,12,13,14,15,16	86	84	0.976744186046512	97.6744186046512	97	100
4a702219_95909_0	cen17_1	1	16	1,2,3,4,5,6,7,8,9,10,11,12,13,14,15,16	55	55	1	100	100	100
a66502a5_32876_0	cen17_1	1	16	1,2,3,4,5,6,7,8,9,10,11,12,13,14,15,16	104	101	0.971153846153846	97.1153846153846	83	100
90c5e630_130563_0	cen17_1	1	16	1,2,3,4,5,6,7,8,9,10,11,12,13,14,15,16	73	70	0.958904109589041	95.8904109589041	96	100
e393caf5_124448_0	cen17_1	1	16	1,2,3,4,5,6,7,8,9,10,11,12,13,14,15,16	64	63	0.984375	98.4375	99	100
9b1e01e2_150302_0	cen17_1	1	16	1,2,3,4,5,6,7,8,9,10,11,12,13,14,15,16	34	34	1	100	100	100
9188823d_13140_2197	cen17_1	1	16	1,2,3,4,5,6,7,8,9,10,11,12,13,14,15,16	78	78	1	100	100	100
99fd3e01_122492_0	cen17_1	1	16	1,2,3,4,5,6,7,8,9,10,11,12,13,14,15,16	40	39	0.975	97.5	99	100
95661909_146660_0	cen17_1	1	16	1,2,3,4,5,6,7,8,9,10,11,12,13,14,15,16	79	75	0.949367088607595	94.9367088607595	96	100
f32a3dc6_98304_0	cen17_1	1	16	1,2,3,4,5,6,7,8,9,10,11,12,13,14,15,16	104	102	0.980769230769231	98.0769230769231	97	100
e2f75a26_47467_0	cen17_1	1	16	1,2,3,4,5,6,7,8,9,10,11,12,13,14,15,16	36	36	1	100	100	100
15f640f4_97167_0	cen17_1	1	16	1,2,3,4,5,6,7,8,9,10,11,12,13,14,15,16	51	50	0.980392156862745	98.0392156862745	98	100
e393caf5_10160_0	cen17_1	1	16	1,2,3,4,5,6,7,8,9,10,11,12,13,14,15,16	33	31	0.939393939393939	93.9393939393939	92	100
f32a3dc6_61137_21586	cen17_1	1	16	1,2,3,4,5,6,7,8,9,10,11,12,13,14,15,16	75	72	0.96	96	94	100
595bb384_114158_0	cen17_1	1	16	1,2,3,4,5,6,7,8,9,10,11,12,13,14,15,16	121	119	0.983471074380165	98.3471074380165	96	100
048b7d56_778_0	cen17_1	1	16	1,2,3,4,5,6,7,8,9,10,11,12,13,14,15,16	73	66	0.904109589041096	90.4109589041096	92	100
e10a17df_11440_0	cen17_1	1	16	1,2,3,4,5,6,7,8,9,10,11,12,13,14,15,16	91	86	0.945054945054945	94.5054945054945	96	100
db7aadfb_55198_0	cen17_1	1	16	1,2,3,4,5,6,7,8,9,10,11,12,13,14,15,16	156	151	0.967948717948718	96.7948717948718	83	100
048b7d56_55970_3304	cen17_1	2	9	2,9	10	10	1	100	100	100
9bb96635_73469_0	cen17_1	1	16	1,2,3,4,5,6,7,8,9,10,11,12,13,14,15,16	87	82	0.942528735632184	94.2528735632184	89	100
3e77f73f_29167_0	cen17_1	1	16	1,2,3,4,5,6,7,8,9,10,11,12,13,14,15,16	81	78	0.962962962962963	96.2962962962963	88	100
f2e76434_155154_0	cen17_1	1	16	1,2,3,4,5,6,7,8,9,10,11,12,13,14,15,16	141	138	0.978723404255319	97.8723404255319	83	100
8252c8b3_113280_426	cen17_1	1	16	1,2,3,4,5,6,7,8,9,10,11,12,13,14,15,16	74	72	0.972972972972973	97.2972972972973	96	100
881bea2c_3189_0	cen17_1	1	16	1,2,3,4,5,6,7,8,9,10,11,12,13,14,15,16	40	39	0.975	97.5	68	100
f6c4ce9e_97343_15062	cen17_1	3	12	3,4,5,8,9,10,12	22	22	1	100	100	100
f6c4ce9e_72670_0	cen17_1	1	16	1,2,3,4,5,6,7,8,9,10,11,12,13,14,15,16	39	36	0.923076923076923	92.3076923076923	99	100
cc836989_106119_6059	cen17_1	1	16	1,2,3,4,5,6,7,8,9,10,11,12,13,14,15,16	36	35	0.972222222222222	97.2222222222222	99	100
9b1e01e2_35486_0	cen17_1	2	9	2,8,9	10	10	1	100	100	100
cca64e36_66391_0	cen17_1	1	16	1,2,3,4,5,6,7,8,9,10,11,12,13,14,15,16	80	78	0.975	97.5	98	100
9f500887_17285_0	cen17_1	3	12	3,4,5,8,9,10,11,12	39	39	1	100	100	100
e2f75a26_147438_0	cen17_1	1	16	1,2,3,4,5,6,7,8,9,10,11,12,13,14,15,16	58	57	0.982758620689655	98.2758620689655	99	100
583c7d65_57198_0	cen17_1	1	16	1,2,3,4,5,6,7,8,9,10,11,12,13,14,15,16	46	43	0.934782608695652	93.4782608695652	96	100
185c27cd_81602_0	cen17_1	1	16	1,2,3,4,5,6,7,8,9,10,11,12,13,14,15,16	43	41	0.953488372093023	95.3488372093023	83	100
f16eb80f_58380_0	cen17_1	1	16	1,2,3,4,5,6,7,8,9,10,11,12,13,14,15,16	136	125	0.919117647058823	91.9117647058823	78	100
99fd3e01_97659_0	cen17_1	1	16	1,2,3,4,5,6,7,8,9,10,11,12,13,14,15,16	64	64	1	100	100	100
90c5e630_36522_390	cen17_1	1	16	1,2,3,4,5,6,7,8,9,10,11,12,13,14,15,16	34	32	0.941176470588235	94.1176470588235	96	100
15d1fcfa_87646_0	cen17_1	1	16	1,2,3,4,5,6,7,8,9,10,11,12,13,14,15,16	90	85	0.944444444444444	94.4444444444444	87	100
44240c20_8690_0	cen17_1	1	9	1,2,9	10	10	1	100	100	100
6166952b_148715_0	cen17_1	1	16	1,2,3,4,5,6,7,8,9,10,11,12,13,14,15,16	73	70	0.958904109589041	95.8904109589041	94	100
f32a3dc6_88711_334	cen17_1	1	16	1,2,3,4,5,6,7,8,9,10,11,12,13,14,15,16	51	50	0.980392156862745	98.0392156862745	97	100
185c27cd_144744_830	cen17_1	1	16	1,2,3,4,5,6,7,8,9,10,11,12,13,14,15,16	144	139	0.965277777777778	96.5277777777778	87	100
61cc83ee_26884_0	cen17_1	1	16	1,2,3,4,5,6,7,8,9,10,11,12,13,14,15,16	62	57	0.919354838709677	91.9354838709677	87	100
6a1572da_40264_0	cen17_1	1	16	1,2,3,4,5,6,7,8,9,10,11,12,13,14,15,16	118	114	0.966101694915254	96.6101694915254	83	100
185c27cd_52520_0	cen17_1	1	16	1,2,3,4,5,6,7,8,9,10,11,12,13,14,15,16	55	53	0.963636363636364	96.3636363636364	78	100
d0bfd9aa_60504_20333	cen17_1	1	16	1,2,3,4,5,6,7,8,9,10,11,12,13,14,15,16	78	78	1	100	100	100
cc836989_141779_5042	cen17_1	2	9	2,9	10	10	1	100	100	100
583c7d65_14997_0	cen17_1	1	16	1,2,3,4,5,6,7,8,9,10,11,12,13,14,15,16	67	65	0.970149253731343	97.0149253731343	98	100
07c9ae3a_149018_0	cen17_1	1	16	1,2,3,4,5,8,9,10,11,12,13,14,15,16	40	37	0.925	92.5	87	100
185c27cd_50710_0	cen17_2	1	14	1,2,3,4,5,6,7,8,9,10,11,12,13,14	54	54	1	100	100	100
99fd3e01_127348_0	cen17_2	1	14	1,3,4,5,6,7,8,9,10,11,12,13,14	68	68	1	100	100	100
9188823d_100351_0	cen17_2	1	14	1,2,3,4,5,6,7,8,9,10,11,12,13,14	87	87	1	100	100	100
23ccab71_115488_0	cen17_2	1	14	1,2,3,4,5,6,7,8,9,10,11,12,13,14	88	88	1	100	100	100
cca64e36_146955_4743	cen17_2	1	14	1,2,3,4,5,6,7,8,9,10,11,12,13,14	77	77	1	100	100	100
e2f75a26_32246_1515	cen17_2	1	14	1,2,3,4,5,6,7,8,9,10,11,12,13,14	45	45	1	100	100	100
6166952b_137805_0	cen17_2	1	14	1,3,4,5,6,7,8,10,11,12,13,14	69	68	0.985507246376812	98.5507246376812	99	100
048b7d56_55970_3304	cen17_2	1	14	1,2,3,4,5,6,7,8,9,10,11,12,13,14	71	70	0.985915492957746	98.5915492957746	98	100
44240c20_8690_0	cen17_2	1	14	1,3,4,5,6,7,8,9,10,11,12,13,14	73	71	0.972602739726027	97.2602739726027	98	100
3e77f73f_12190_2495	cen17_2	1	14	1,2,3,4,5,6,7,8,9,10,11,12,13,14	134	132	0.985074626865672	98.5074626865672	99	100
e2f75a26_127684_0	cen17_2	1	14	1,2,3,4,5,6,7,8,9,10,11,12,13,14	100	99	0.99	99	99	100
06add419_14495_0	cen17_2	1	14	1,2,3,4,5,6,7,8,9,10,11,12,13,14	122	120	0.983606557377049	98.3606557377049	77	100
1b9846f8_150986_1350	cen17_2	1	14	1,2,3,4,5,6,7,8,9,10,11,12,13,14	87	87	1	100	100	100
9b1e01e2_35486_0	cen17_2	1	14	1,3,4,5,6,7,8,9,10,11,12,13,14	63	63	1	100	100	100
6166952b_59019_3225	cen17_2	1	14	1,3,4,5,6,7,8,10,11,12,13,14	42	42	1	100	100	100
cc836989_141779_5042	cen17_2	1	14	1,3,4,5,6,7,8,9,10,11,12,13,14	99	98	0.98989898989899	98.989898989899	98	100
99fd3e01_151578_0	cen17_2	1	14	1,2,3,4,5,6,7,8,9,10,11,12,13,14	77	76	0.987012987012987	98.7012987012987	99	100
ef183dca_73227_0	cen17_2	1	14	1,2,3,4,5,6,7,8,9,10,11,12,13,14	166	165	0.993975903614458	99.3975903614458	99	100
f16eb80f_41392_0	cen17_2	1	14	1,2,3,4,5,6,7,8,9,10,11,12,13,14	87	87	1	100	100	100
15f640f4_94974_1118	cen17_2	1	14	1,3,4,5,6,7,8,10,11,12,13,14	29	28	0.96551724137931	96.551724137931	98	100
d1a28a10_8358_8758	cen17_3	1	14	1,2,3,4,7,8,12,13,14	28	22	0.785714285714286	78.5714285714286	97	100
f6c4ce9e_97343_15062	cen17_3	1	14	1,2,3,7,8,12,13,14	31	26	0.838709677419355	83.8709677419355	98	100
061ac29a_40169_1779	cen17_3	1	14	1,2,3,4,5,6,7,8,9,10,11,12,13,14	47	41	0.872340425531915	87.2340425531915	98	100
9f500887_17285_0	cen17_3	1	14	1,2,3,7,8,9,12,13,14	44	30	0.681818181818182	68.1818181818182	97	100
afc47d4e_8376_0	cen17_3	1	14	1,2,3,7,8,9,12,13,14	26	17	0.653846153846154	65.3846153846154	40	100
afc47d4e_8376_13847	cen17_3	1	14	1,2,3,4,5,6,7,8,9,10,11,12,13,14	60	49	0.816666666666667	81.6666666666667	97	100
9bb96635_104204_12310	cen17_3	1	14	1,3,7,8,12,13,14	22	13	0.590909090909091	59.0909090909091	40	100
45b84426_121327_0	cen17_3	1	14	1,2,3,4,5,6,7,8,9,10,11,12,13,14	76	67	0.881578947368421	88.1578947368421	98	100
d0bfd9aa_77546_6127	cen18_1	1	12	1,2,3,4,5,6,7,8,9,10,11,12	39	39	1	100	100	100
3e77f73f_130405_293	cen18_1	1	12	1,2,3,4,5,6,7,8,9,11,12	53	50	0.943396226415094	94.3396226415094	91	100
3e77f73f_128730_0	cen18_1	1	12	1,2,3,4,5,6,7,8,9,10,11,12	73	72	0.986301369863014	98.6301369863014	98	100
ddd3678d_6068_0	cen18_1	1	12	1,2,3,4,5,6,7,8,9,10,11,12	50	47	0.94	94	81	100
90c5e630_42820_0	cen18_1	1	12	1,2,3,4,5,6,7,8,9,10,11,12	112	104	0.928571428571429	92.8571428571429	73	100
cca64e36_66564_0	cen18_1	1	8	1,2,3,4,5,6,7,8	142	136	0.957746478873239	95.7746478873239	93	100
cca64e36_25417_5771	cen18_1	1	12	1,2,3,4,5,6,7,8,9,10,11,12	53	51	0.962264150943396	96.2264150943396	98	100
e03161fc_12613_15861	cen18_1	1	12	1,2,3,4,5,6,7,8,9,10,11,12	45	43	0.955555555555556	95.5555555555556	98	100
048b7d56_133661_2967	cen18_1	1	12	1,2,3,4,5,6,7,8,9,11,12	69	67	0.971014492753623	97.1014492753623	96	100
afc47d4e_2032_0	cen18_1	1	9	1,2,3,4,5,6,7,8,9	123	121	0.983739837398374	98.3739837398374	97	100
e03161fc_157366_2175	cen18_1	2	9	2,3,4,5,6,7,8,9	39	38	0.974358974358974	97.4358974358974	92	100
06add419_15937_0	cen18_1	1	12	1,2,5,6,7,8,9,10,11,12	26	19	0.730769230769231	73.0769230769231	84	100
3e77f73f_92801_0	cen18_1	1	8	1,2,3,4,5,6,7,8	78	75	0.961538461538462	96.1538461538462	96	100
f32a3dc6_116755_5755	cen18_1	1	8	1,2,3,4,5,6,7,8	83	82	0.987951807228916	98.7951807228916	97	100
45b84426_134313_556	cen18_1	1	12	1,2,3,4,5,6,7,8,9,10,11,12	57	52	0.912280701754386	91.2280701754386	68	100
0f06dfb9_157681_0	cen18_1	1	12	1,2,3,4,5,6,7,8,9,10,11,12	26	25	0.961538461538462	96.1538461538462	88	100
9bb96635_48400_0	cen18_1	1	9	1,2,3,4,5,6,7,8,9	25	24	0.96	96	79	100
4a2bd1b1_108602_0	cen18_1	1	8	1,2,3,4,5,6,7,8	24	24	1	100	100	100
17d1d5e8_121665_4719	cen18_1	1	11	1,2,3,4,5,6,7,8,9,11	68	67	0.985294117647059	98.5294117647059	99	100
f6c4ce9e_108331_0	cen18_1	1	12	1,2,3,4,5,6,7,8,9,10,11,12	82	78	0.951219512195122	95.1219512195122	96	100
9b1e01e2_53293_2640	cen18_1	1	8	1,2,3,4,5,6,7,8	20	19	0.95	95	98	100
1958feaa_124859_0	cen18_1	1	12	1,2,3,4,5,6,7,8,9,10,11,12	64	61	0.953125	95.3125	93	100
3aae12c7_119866_614	cen18_1	1	12	1,2,3,4,5,6,7,8,9,11,12	72	72	1	100	100	100
e2f75a26_156285_639	cen18_1	1	8	1,2,3,4,5,6,7,8	20	20	1	100	100	100
e10a17df_7161_0	cen18_1	1	9	1,2,3,4,5,6,7,8,9	93	88	0.946236559139785	94.6236559139785	96	100
cca64e36_22025_21404	cen18_1	1	9	1,2,3,4,5,6,7,8,9	89	85	0.955056179775281	95.5056179775281	96	100
6a1572da_90415_4545	cen18_1	1	12	1,2,3,4,5,6,7,8,9,10,11,12	109	104	0.954128440366973	95.4128440366973	96	100
f16eb80f_119936_0	cen18_1	2	9	2,3,4,5,6,7,8,9	93	88	0.946236559139785	94.6236559139785	68	100
3133f941_131803_0	cen18_1	1	9	1,2,3,4,5,6,7,8,9	75	71	0.946666666666667	94.6666666666667	96	100
ddd3678d_34244_0	cen18_1	1	12	1,2,3,4,5,6,7,8,9,10,11,12	37	35	0.945945945945946	94.5945945945946	97	100
06add419_153438_0	cen18_1	1	12	1,2,3,4,5,6,7,8,9,10,11,12	59	56	0.949152542372881	94.9152542372881	96	100
e10a17df_141704_1141	cen18_1	1	9	1,2,3,4,5,6,7,8,9	65	63	0.969230769230769	96.9230769230769	96	100
07c9ae3a_161904_0	cen18_1	1	9	1,2,3,4,5,6,7,8,9	88	86	0.977272727272727	97.7272727272727	98	100
e10a17df_149069_0	cen18_1	1	9	1,2,3,4,5,6,7,8,9	54	50	0.925925925925926	92.5925925925926	84	100
f6c4ce9e_146480_0	cen18_1	1	12	1,2,3,4,5,6,7,8,9,10,11,12	42	38	0.904761904761905	90.4761904761905	98	100
f6c4ce9e_152956_845	cen18_1	1	12	1,2,3,4,5,6,7,8,9,10,11,12	111	107	0.963963963963964	96.3963963963964	96	100
17d1d5e8_43154_0	cen18_2	1	10	1,2,3,4,5,6,7,8,9,10	81	80	0.987654320987654	98.7654320987654	99	100
881bea2c_75688_0	cen18_2	1	10	1,2,3,4,5,6,7,8,9,10	105	102	0.971428571428571	97.1428571428571	98	100
e10a17df_112992_0	cen18_2	1	10	1,2,3,4,5,6,7,8,9,10	111	104	0.936936936936937	93.6936936936937	98	100
0f06dfb9_59079_0	cen18_2	1	10	1,2,3,4,5,6,7,8,9,10	106	99	0.933962264150943	93.3962264150943	89	100
15d1fcfa_112581_0	cen18_2	1	10	1,2,3,4,5,6,7,8,9,10	20	19	0.95	95	98	100
3e77f73f_63017_0	cen18_2	1	10	1,2,3,4,5,6,7,8,9,10	94	91	0.968085106382979	96.8085106382979	86	100
90c5e630_85803_0	cen18_2	1	10	1,2,3,4,5,6,7,8,9,10	80	76	0.95	95	97	100
07c9ae3a_68238_797	cen18_2	1	10	1,2,3,4,5,6,7,8,9,10	27	26	0.962962962962963	96.2962962962963	98	100
dc5a9578_69230_0	cen18_2	1	10	1,2,3,4,5,6,7,8,9,10	87	84	0.96551724137931	96.551724137931	96	100
f32a3dc6_121409_0	cen18_2	1	10	1,2,3,4,5,6,7,8,9,10	69	48	0.695652173913043	69.5652173913043	40	100
185c27cd_87870_0	cen18_2	1	10	1,2,3,4,5,6,7,8,9,10	44	26	0.590909090909091	59.0909090909091	40	100
a66502a5_89879_0	cen18_2	1	10	1,2,3,4,5,6,7,8,9,10	81	80	0.987654320987654	98.7654320987654	97	100
185c27cd_88498_0	cen18_2	1	10	1,2,3,4,5,6,7,8,9,10	70	66	0.942857142857143	94.2857142857143	98	100
1958feaa_122855_0	cen18_2	1	10	1,2,3,4,5,6,7,8,9,10	115	110	0.956521739130435	95.6521739130435	98	100
f6c4ce9e_34341_6258	cen18_2	1	10	1,2,3,4,5,6,7,8,9,10	63	62	0.984126984126984	98.4126984126984	86	100
db7aadfb_19241_0	cen18_2	1	10	1,2,3,4,5,6,7,8,9,10	23	18	0.782608695652174	78.2608695652174	76	100
6a1572da_152678_0	cen18_2	1	10	1,2,3,4,5,6,7,8,9,10	153	153	1	100	100	100
6a1572da_42821_0	cen18_2	1	10	1,2,3,4,5,6,7,8,9,10	102	101	0.990196078431373	99.0196078431373	98	100
44240c20_75970_0	cen18_2	2	10	2,3,4,5,6,7,8,9,10	73	72	0.986301369863014	98.6301369863014	86	100
95661909_12578_0	cen18_2	1	10	1,2,3,4,5,6,7,8,9,10	105	104	0.990476190476191	99.0476190476191	86	100
583c7d65_23619_0	cen18_2	1	10	1,2,3,4,5,6,7,8,9,10	25	24	0.96	96	98	100
3aae12c7_66575_0	cen18_2	1	10	1,2,3,4,5,6,7,8,9,10	67	47	0.701492537313433	70.1492537313433	40	100
9bb96635_111431_0	cen18_2	1	10	1,2,3,4,5,6,7,8,9,10	87	66	0.758620689655172	75.8620689655172	40	100
6a1572da_76130_696	cen18_2	1	10	1,2,3,4,5,6,7,8,9,10	50	47	0.94	94	89	100
afc47d4e_40829_987	cen19_1	10	13	10,12,13	10	10	1	100	100	100
06add419_37289_0	cen19_1	12	16	12,13,15,16	18	18	1	100	100	100
3133f941_145683_0	cen19_1	12	16	12,13,16	15	15	1	100	100	100
071b12c2_141770_0	cen19_1	12	16	12,13,15,16	10	10	1	100	100	100
afc47d4e_116860_17450	cen19_1	1	17	1,2,3,4,5,6,7,8,9,10,11,12,13,14,15,16,17	37	35	0.945945945945946	94.5945945945946	96	100
4a702219_70516_0	cen19_1	12	16	12,13,14,15,16	17	17	1	100	100	100
3e77f73f_117565_5323	cen20_1	6	12	6,11,12	14	12	0.857142857142857	85.7142857142857	84	100
e10a17df_74907_229	cen20_1	2	16	2,3,4,5,6,7,8,9,10,11,12,13,14,15,16	71	70	0.985915492957746	98.5915492957746	96	100
17d1d5e8_133492_9535	cen20_1	2	16	2,3,4,5,6,7,8,9,10,11,12,13,14,15,16	71	66	0.929577464788732	92.9577464788732	92	100
e2f75a26_34218_0	cen20_1	2	16	2,3,4,5,6,7,8,9,10,11,12,13,14,15,16	35	33	0.942857142857143	94.2857142857143	97	100
dc5a9578_20051_324	cen20_1	2	16	2,3,4,5,6,7,8,9,10,11,12,13,14,15,16	50	49	0.98	98	98	100
4a2bd1b1_119206_0	cen20_1	2	16	2,3,4,5,6,7,8,9,10,11,12,13,14,15,16	64	61	0.953125	95.3125	57	100
cca64e36_112845_0	cen20_1	2	16	2,3,4,5,6,7,8,9,10,11,12,13,14,15,16	85	84	0.988235294117647	98.8235294117647	98	100
4a2bd1b1_94638_17264	cen20_1	2	16	2,3,4,5,6,7,8,9,10,11,12,13,14,15,16	42	40	0.952380952380952	95.2380952380952	91	100
44240c20_91402_0	cen20_1	2	16	2,3,4,5,6,7,8,9,10,11,12,13,14,15,16	64	64	1	100	100	100
77ff723e_155137_6324	cen20_1	2	16	2,3,4,5,6,7,8,9,10,11,12,13,14,15,16	96	96	1	100	100	100
f6c4ce9e_137844_0	cen20_1	2	16	2,3,4,5,6,7,8,9,10,11,12,13,14,15,16	51	49	0.96078431372549	96.078431372549	96	100
9b1e01e2_101415_0	cen20_1	2	16	2,3,4,5,6,7,8,9,10,11,12,13,14,15,16	38	38	1	100	100	100
e10a17df_158533_0	cen20_1	2	16	2,3,4,5,6,7,8,9,10,11,12,13,14,15,16	85	84	0.988235294117647	98.8235294117647	97	100
9b1e01e2_102511_0	cen20_2	1	8	1,2,3,4,5,6,7,8	81	75	0.925925925925926	92.5925925925926	91	100
185c27cd_31648_2784	cen20_2	1	8	1,2,3,4,5,6,7,8	77	70	0.909090909090909	90.9090909090909	91	100
e393caf5_40671_4541	cen20_2	1	8	1,2,3,4,5,6,7,8	20	15	0.75	75	90	100
9bb96635_137517_0	cen20_2	1	8	1,2,3,4,5,6,7,8	87	81	0.931034482758621	93.1034482758621	98	100
17d1d5e8_135869_0	cen20_2	1	8	1,2,3,4,5,6,7,8	74	61	0.824324324324324	82.4324324324324	98	100
9b1e01e2_116911_6046	cen20_2	1	8	1,2,3,4,5,6,7,8	82	78	0.951219512195122	95.1219512195122	98	100
6a1572da_75808_0	cen20_2	1	8	1,2,3,4,5,6,7,8	71	66	0.929577464788732	92.9577464788732	84	100
220d2213_124166_0	cen20_2	1	8	1,2,3,4,5,6,7,8	112	109	0.973214285714286	97.3214285714286	98	100
17d1d5e8_71513_352	cen20_2	1	8	1,2,3,4,5,6,7,8	54	39	0.722222222222222	72.2222222222222	89	100
ef183dca_79241_0	cen20_2	1	8	1,2,3,4,5,6,7,8	100	93	0.93	93	90	100
f32a3dc6_42218_0	cen20_2	1	8	1,2,3,4,5,6,7,8	76	66	0.868421052631579	86.8421052631579	78	100
17d1d5e8_133513_0	cen20_2	1	8	1,2,3,4,5,6,7,8	55	53	0.963636363636364	96.3636363636364	98	100
15d1fcfa_93123_0	cen20_2	1	8	1,2,3,4,5,6,7,8	65	60	0.923076923076923	92.3076923076923	98	100
1958feaa_87042_0	cen20_2	1	8	1,2,3,4,5,6,7,8	64	59	0.921875	92.1875	87	100
e10a17df_115080_0	cen20_2	1	8	1,2,3,4,5,6,7,8	71	65	0.915492957746479	91.5492957746479	91	100
e03161fc_109780_0	cen20_2	1	8	1,2,3,4,5,6,7,8	104	95	0.913461538461538	91.3461538461538	90	100
1691ac87_60722_0	cen20_2	1	8	1,2,3,4,5,6,7,8	105	89	0.847619047619048	84.7619047619048	92	100
e2f75a26_66126_350	cen20_2	1	8	1,2,3,4,5,6,7,8	31	27	0.870967741935484	87.0967741935484	91	100
dffc1937_135462_0	cen20_2	1	8	1,2,3,4,5,6,7,8	77	62	0.805194805194805	80.5194805194805	90	100
ddd3678d_19039_0	cen20_2	1	8	1,2,3,4,5,6,7,8	58	57	0.982758620689655	98.2758620689655	99	100
071b12c2_123445_551	cen20_2	1	8	1,2,3,4,5,6,7,8	60	57	0.95	95	96	100
4a2bd1b1_105513_0	cen20_2	1	8	1,2,3,4,5,6,7,8	67	56	0.835820895522388	83.5820895522388	89	100
e2f75a26_119380_561	cen20_2	1	8	1,2,3,4,5,6,7,8	78	74	0.948717948717949	94.8717948717949	98	100
d1a28a10_84221_747	cen20_2	1	8	1,2,3,4,5,6,7,8	23	21	0.91304347826087	91.304347826087	98	100
99fd3e01_145469_8141	cen20_2	1	8	1,2,3,4,5,6,7,8	82	63	0.768292682926829	76.8292682926829	90	100
8252c8b3_109843_0	cen20_2	1	8	1,2,3,4,5,6,7,8	81	67	0.827160493827161	82.7160493827161	81	100
afc47d4e_49506_0	cen20_2	1	8	1,2,3,4,5,6,7,8	82	66	0.804878048780488	80.4878048780488	84	100
f32a3dc6_70519_0	cen20_2	1	8	1,2,3,4,5,6,7,8	75	59	0.786666666666667	78.6666666666667	81	100
07c9ae3a_123675_0	cen20_2	1	8	1,2,3,4,5,6,7,8	52	41	0.788461538461538	78.8461538461538	91	100
9bb96635_146253_0	cen20_3	1	11	1,2,3,4,5,6,7,8,9,10,11	23	14	0.608695652173913	60.8695652173913	52	100
23ccab71_116005_18497	cen20_4	2	8	2,6,7,8	14	8	0.571428571428571	57.1428571428571	80	100
aad47c0b_96160_0	cen20_5	1	11	1,2,3,4,5,6,7,8,9,10,11	79	71	0.89873417721519	89.873417721519	95	100
f32a3dc6_93909_2151	cen20_5	1	11	1,2,3,4,5,6,7,8,9,10,11	71	66	0.929577464788732	92.9577464788732	92	100
4a2bd1b1_91519_0	cen20_5	1	11	1,2,3,4,5,6,7,8,9,10,11	134	128	0.955223880597015	95.5223880597015	81	100
9bb96635_103373_1044	cen20_5	1	11	1,2,3,4,5,6,7,8,9,10,11	111	103	0.927927927927928	92.7927927927928	97	100
9b1e01e2_73066_0	cen20_5	1	11	1,2,3,4,5,6,7,8,9,10,11	55	50	0.909090909090909	90.9090909090909	89	100
cf7e03f7_28649_0	cen20_5	1	11	1,2,3,4,5,6,7,8,9,10,11	91	86	0.945054945054945	94.5054945054945	97	100
071b12c2_35128_2645	cen20_5	1	11	1,2,3,4,5,6,7,8,9,10,11	86	82	0.953488372093023	95.3488372093023	85	100
6a1572da_10604_0	cen20_5	1	11	1,2,3,4,5,6,7,8,9,10,11	85	81	0.952941176470588	95.2941176470588	97	100
e2f75a26_108399_0	cen20_5	1	11	1,2,3,4,5,6,7,8,9,10,11	65	63	0.969230769230769	96.9230769230769	97	100
17d1d5e8_46482_0	cen20_5	1	11	1,2,3,4,5,6,7,8,9,10,11	70	64	0.914285714285714	91.4285714285714	89	100
17d1d5e8_41036_0	cen20_5	1	11	1,2,3,4,5,6,7,8,9,10,11	104	94	0.903846153846154	90.3846153846154	98	100
cf7e03f7_63633_0	cen20_5	1	11	1,2,3,4,5,6,7,8,9,10,11	125	121	0.968	96.8	98	100
1691ac87_2879_2533	cen20_5	1	11	1,2,3,4,5,6,7,8,9,10,11	49	25	0.510204081632653	51.0204081632653	76	100
ef183dca_8128_0	cen20_5	1	11	1,2,3,4,5,6,7,8,9,10,11	66	60	0.909090909090909	90.9090909090909	98	100
e10a17df_47272_0	cen20_5	1	11	1,2,3,4,5,6,7,8,9,10,11	130	126	0.969230769230769	96.9230769230769	97	100
5c06b39c_78731_20027	cen20_5	1	11	1,2,3,4,5,6,7,8,9,10,11	43	39	0.906976744186046	90.6976744186046	97	100
dffc1937_71170_0	cen20_5	1	11	1,2,3,4,5,6,7,8,9,10,11	69	66	0.956521739130435	95.6521739130435	98	100
99fd3e01_156770_16010	cen20_5	1	11	1,2,3,4,5,6,7,8,9,10,11	29	22	0.758620689655172	75.8620689655172	90	100
99fd3e01_131791_7373	cen20_5	1	11	1,2,3,4,5,6,7,8,9,10,11	78	69	0.884615384615385	88.4615384615385	95	100
95661909_64383_0	cen20_5	1	11	1,2,3,4,5,6,7,8,9,10,11	69	29	0.420289855072464	42.0289855072464	73	100
4a702219_110657_1588	cen20_5	1	11	1,2,3,4,5,6,7,8,9,10,11	56	53	0.946428571428571	94.6428571428571	54	100
cf7e03f7_20903_9182	cen20_5	1	11	1,2,3,4,5,6,7,8,9,10,11	63	25	0.396825396825397	39.6825396825397	75	100
95661909_17491_2032	cen20_5	1	11	1,2,3,4,5,6,7,8,9,10,11	73	70	0.958904109589041	95.8904109589041	97	100
5c06b39c_78731_0	cen20_5	1	11	1,2,3,4,5,6,7,8,9,10,11	83	74	0.891566265060241	89.1566265060241	97	100
db7aadfb_130389_0	cen22_1	1	8	1,2,3,4,5,6,7,8	27	24	0.888888888888889	88.8888888888889	96	100
a66502a5_128566_2277	cen22_1	1	8	1,2,3,4,5,6,7,8	112	109	0.973214285714286	97.3214285714286	96	100
15f640f4_12618_2478	cen22_1	1	8	1,2,3,4,5,6,7,8	75	68	0.906666666666667	90.6666666666667	90	100
aad47c0b_131640_9423	cen22_1	1	8	1,2,3,4,5,6,7,8	59	57	0.966101694915254	96.6101694915254	95	100
9b1e01e2_129111_1382	cen22_1	1	8	1,2,3,4,5,6,7,8	80	78	0.975	97.5	96	100
220d2213_37414_0	cen22_1	1	8	1,2,3,4,5,6,7,8	76	74	0.973684210526316	97.3684210526316	98	100
185c27cd_10491_0	cen22_1	1	8	1,2,3,4,5,6,7,8	173	167	0.965317919075145	96.5317919075144	90	100
6a1572da_149895_351	cen22_1	1	8	1,2,3,4,5,6,7,8	89	89	1	100	100	100
048b7d56_43974_10834	cen22_1	1	8	1,2,3,4,5,6,7,8	93	91	0.978494623655914	97.8494623655914	90	100
db7aadfb_7998_0	cen22_1	1	8	1,2,3,4,5,6,7,8	77	76	0.987012987012987	98.7012987012987	96	100
8252c8b3_101240_18634	cen22_1	1	8	1,2,3,4,5,6,7,8	55	55	1	100	100	100
eeef14bb_8574_0	cen22_1	1	8	1,2,3,4,5,6,7,8	146	139	0.952054794520548	95.2054794520548	90	100
f32a3dc6_23888_688	cen22_1	1	8	1,2,3,4,5,6,7,8	92	89	0.967391304347826	96.7391304347826	90	100
cc836989_128973_0	cen22_1	1	8	1,2,3,4,5,6,7,8	79	77	0.974683544303797	97.4683544303797	96	100
cc836989_118715_0	cen22_1	1	8	1,2,3,4,5,6,7,8	63	58	0.920634920634921	92.0634920634921	97	100
3133f941_49584_0	cen22_1	1	8	1,2,3,4,5,6,7,8	54	52	0.962962962962963	96.2962962962963	90	100
048b7d56_117247_7402	cen22_1	1	8	1,2,3,4,5,6,7,8	56	55	0.982142857142857	98.2142857142857	99	100
e10a17df_33103_0	cen22_1	1	8	1,2,3,4,5,6,7,8	63	62	0.984126984126984	98.4126984126984	98	100
9bb96635_151099_0	cen22_1	1	8	1,2,3,4,5,6,7,8	83	80	0.963855421686747	96.3855421686747	98	100
220d2213_144457_0	cen22_1	1	8	1,2,3,4,5,6,7,8	100	98	0.98	98	98	100
f32a3dc6_4247_0	cen22_1	1	8	1,2,3,4,5,6,7,8	157	145	0.923566878980892	92.3566878980892	89	100
8252c8b3_132092_0	cen22_1	1	8	1,2,3,4,5,6,7,8	129	124	0.961240310077519	96.1240310077519	90	100
15f640f4_105774_0	cen22_1	1	8	1,2,3,4,5,6,7,8	58	52	0.896551724137931	89.6551724137931	89	100
583c7d65_43393_0	cen22_1	1	8	1,2,3,4,5,6,7,8	138	134	0.971014492753623	97.1014492753623	96	100
44240c20_159950_0	cen22_1	1	8	1,2,3,4,5,6,7,8	100	96	0.96	96	90	100
185c27cd_155988_0	cen22_1	1	8	1,2,3,4,5,6,7,8	94	90	0.957446808510638	95.7446808510638	96	100
15d1fcfa_127225_0	cen22_1	1	8	1,2,3,4,5,6,7,8	84	81	0.964285714285714	96.4285714285714	89	100
e10a17df_150311_0	cen22_1	1	8	1,2,3,4,5,6,7,8	72	67	0.930555555555556	93.0555555555556	91	100
ddd3678d_25524_8470	cen22_1	1	8	1,2,3,4,5,6,7,8	47	46	0.978723404255319	97.8723404255319	99	100
a66502a5_121444_499	cen22_1	1	8	1,2,3,4,5,6,7,8	63	57	0.904761904761905	90.4761904761905	96	100
ddd3678d_139896_15922	cen22_1	1	8	1,2,3,4,5,6,7,8	35	35	1	100	100	100
9f500887_93919_0	cen22_1	1	8	1,2,3,4,5,6,7,8	29	27	0.931034482758621	93.1034482758621	96	100
071b12c2_32174_7702	cen22_1	1	8	1,2,3,4,5,6,7,8	53	49	0.924528301886792	92.4528301886792	83	100
583c7d65_75983_0	cen22_1	1	8	1,2,3,4,5,6,7,8	20	18	0.9	90	89	100
f6c4ce9e_28999_464	cen22_1	1	8	1,2,3,4,5,6,7,8	83	79	0.951807228915663	95.1807228915663	96	100
e03161fc_116226_265	cen22_1	1	8	1,2,3,4,5,6,7,8	127	117	0.921259842519685	92.1259842519685	90	100
048b7d56_149829_0	cen22_1	1	8	1,2,3,4,5,6,7,8	78	73	0.935897435897436	93.5897435897436	90	100
f6c4ce9e_28227_0	cen22_1	1	8	1,2,3,4,5,6,7,8	76	73	0.960526315789474	96.0526315789474	98	100
1691ac87_56055_0	cen22_1	1	8	1,2,3,4,5,6,7,8	68	65	0.955882352941177	95.5882352941177	96	100
f32a3dc6_133804_26870	cen22_1	1	8	1,2,3,4,5,6,7,8	54	54	1	100	100	100
f6c4ce9e_130770_0	cen22_1	1	8	1,2,3,4,5,6,7,8	63	59	0.936507936507937	93.6507936507936	97	100
f32a3dc6_152671_0	cen22_1	1	8	1,2,3,4,5,6,7,8	42	42	1	100	100	100
cc836989_36174_0	cen22_1	1	8	1,2,3,4,5,6,7,8	118	114	0.966101694915254	96.6101694915254	96	100
f32a3dc6_115112_0	cen22_1	1	8	1,2,3,4,5,6,7,8	77	73	0.948051948051948	94.8051948051948	96	100
15f640f4_11954_681	cen22_1	1	8	1,2,3,4,5,6,7,8	120	115	0.958333333333333	95.8333333333333	97	100
d0bfd9aa_51038_0	cen22_1	1	8	1,2,3,4,5,6,7,8	76	73	0.960526315789474	96.0526315789474	99	100
6a1572da_20096_0	cen22_1	1	8	1,2,3,4,5,6,7,8	80	77	0.9625	96.25	91	100
5c06b39c_40190_3354	cen22_1	1	8	1,2,3,4,5,6,7,8	60	57	0.95	95	89	100
1691ac87_121130_1447	cen22_1	1	8	1,2,3,4,5,6,7,8	39	38	0.974358974358974	97.4358974358974	98	100
ef183dca_14897_0	cen22_1	1	8	1,2,3,4,5,6,7,8	87	82	0.942528735632184	94.2528735632184	89	100
048b7d56_160549_2264	cen22_1	1	8	1,2,3,4,5,6,7,8	103	100	0.970873786407767	97.0873786407767	96	100
595bb384_160330_0	cen22_1	1	8	1,2,3,4,5,6,7,8	56	54	0.964285714285714	96.4285714285714	91	100
db7aadfb_22380_0	cen22_1	1	8	1,2,3,4,5,6,7,8	81	79	0.975308641975309	97.5308641975309	98	100
95661909_91160_870	cen22_1	1	8	1,2,3,4,5,6,7,8	30	26	0.866666666666667	86.6666666666667	90	100
3e77f73f_126569_290	cen22_1	1	8	1,2,3,4,5,6,7,8	59	55	0.932203389830508	93.2203389830509	91	100
95661909_49037_0	cen22_1	1	8	1,2,3,4,5,6,7,8	49	47	0.959183673469388	95.9183673469388	88	100
aad47c0b_129306_0	cen22_1	1	8	1,2,3,4,5,6,7,8	95	91	0.957894736842105	95.7894736842105	96	100
048b7d56_114708_484	cen22_1	1	8	1,2,3,4,5,6,7,8	122	117	0.959016393442623	95.9016393442623	96	100
048b7d56_129995_0	cen22_1	1	8	1,2,3,4,5,6,7,8	82	77	0.939024390243902	93.9024390243902	88	100
15f640f4_130972_20505	cen22_1	1	8	1,2,3,4,5,6,7,8	48	47	0.979166666666667	97.9166666666667	98	100
99fd3e01_99850_0	cen22_1	1	8	1,2,3,4,5,6,7,8	63	57	0.904761904761905	90.4761904761905	96	100
f32a3dc6_89092_0	cen22_1	1	8	1,2,3,4,5,6,7,8	52	49	0.942307692307692	94.2307692307692	86	100
3133f941_150729_598	cen22_1	1	8	1,2,3,4,5,6,7,8	58	57	0.982758620689655	98.2758620689655	92	100
d0bfd9aa_26803_1888	cen22_1	1	8	1,2,3,4,5,6,7,8	51	48	0.941176470588235	94.1176470588235	97	100
9b1e01e2_19056_0	cen22_1	1	8	1,2,3,4,5,6,7,8	37	35	0.945945945945946	94.5945945945946	90	100
5eaa10df_59935_0	cen22_1	1	8	1,2,3,4,5,6,7,8	97	94	0.969072164948454	96.9072164948454	96	100
cca64e36_140473_0	cen22_1	1	8	1,2,3,4,5,6,7,8	24	22	0.916666666666667	91.6666666666667	88	100
5c06b39c_22527_14029	cen22_1	1	8	1,2,3,4,5,6,7,8	36	36	1	100	100	100
eeef14bb_143310_1245	cen22_1	1	8	1,2,3,4,5,6,7,8	22	22	1	100	100	100
8252c8b3_119872_0	cen22_1	1	8	1,2,3,4,5,6,7,8	74	70	0.945945945945946	94.5945945945946	96	100
071b12c2_152911_8954	cen22_1	1	8	1,2,3,4,5,6,7,8	84	78	0.928571428571429	92.8571428571429	89	100
ddd3678d_24844_0	cen22_1	1	8	1,2,3,4,5,6,7,8	139	134	0.964028776978417	96.4028776978417	90	100
f32a3dc6_76343_0	cen22_1	1	8	1,2,3,4,5,6,7,8	74	70	0.945945945945946	94.5945945945946	96	100
5c06b39c_39561_0	cen22_1	1	8	1,2,3,4,5,6,7,8	64	60	0.9375	93.75	97	100
048b7d56_158516_0	cen22_1	1	8	1,2,3,4,5,6,7,8	119	107	0.899159663865546	89.9159663865546	71	100
3133f941_120507_16893	cen22_1	1	8	1,2,3,4,5,6,7,8	44	40	0.909090909090909	90.9090909090909	90	100
1691ac87_71518_12639	cen22_1	1	8	1,2,3,4,5,6,7,8	31	28	0.903225806451613	90.3225806451613	95	100
9bb96635_141944_551	cen22_1	1	8	1,2,3,4,5,6,7,8	63	62	0.984126984126984	98.4126984126984	90	100
0f06dfb9_129259_1724	cen22_1	1	8	1,2,3,4,5,6,7,8	103	94	0.912621359223301	91.2621359223301	96	100
f32a3dc6_42851_0	cen22_1	1	8	1,2,3,4,5,6,7,8	37	30	0.810810810810811	81.0810810810811	93	100
6a1572da_150095_0	cen22_1	1	8	1,2,3,4,5,6,7,8	83	75	0.903614457831325	90.3614457831325	96	100
f32a3dc6_154473_2058	cen22_1	1	8	1,2,3,4,5,6,7,8	30	28	0.933333333333333	93.3333333333333	96	100
db7aadfb_25090_9446	cen22_1	1	8	1,2,3,4,5,6,7,8	134	129	0.962686567164179	96.2686567164179	96	100
eeef14bb_39100_0	cen22_1	1	8	1,2,3,4,5,6,7,8	141	131	0.929078014184397	92.9078014184397	89	100
15d1fcfa_98119_0	cen22_1	1	8	1,2,3,4,5,6,7,8	22	20	0.909090909090909	90.9090909090909	91	100
185c27cd_62176_0	cen22_1	1	8	1,2,3,4,5,6,7,8	167	157	0.940119760479042	94.0119760479042	96	100
cc836989_158999_0	cen22_1	1	8	1,2,3,4,5,6,7,8	109	107	0.981651376146789	98.1651376146789	90	100
db7aadfb_26901_0	cen22_1	1	8	1,2,3,4,5,6,7,8	39	39	1	100	100	100
cc836989_124108_1888	cen22_1	1	8	1,2,3,4,5,6,7,8	90	85	0.944444444444444	94.4444444444444	90	100
9bb96635_130824_0	cen22_1	1	8	1,2,3,4,5,6,7,8	89	85	0.955056179775281	95.5056179775281	84	100
5c06b39c_97748_0	cen22_1	1	8	1,2,3,4,5,6,7,8	84	82	0.976190476190476	97.6190476190476	98	100
048b7d56_139659_0	cen22_1	1	8	1,2,3,4,5,6,7,8	30	28	0.933333333333333	93.3333333333333	92	100
90c5e630_60153_0	cen22_1	1	8	1,2,3,4,5,6,7,8	61	60	0.983606557377049	98.3606557377049	96	100
9188823d_62622_0	cen22_1	1	8	1,2,3,4,5,6,7,8	101	96	0.95049504950495	95.049504950495	90	100
99fd3e01_99095_0	cen22_1	1	8	1,2,3,4,5,6,7,8	76	75	0.986842105263158	98.6842105263158	96	100
e03161fc_137710_259	cen22_1	1	8	1,2,3,4,5,6,7,8	29	29	1	100	100	100
e03161fc_75073_0	cen22_1	1	8	1,2,3,4,5,6,7,8	20	17	0.85	85	98	100
db7aadfb_115088_4860	cen22_1	1	8	1,2,3,4,5,6,7,8	46	44	0.956521739130435	95.6521739130435	97	100
f16eb80f_3350_0	cen22_1	1	8	1,2,3,4,5,6,7,8	80	78	0.975	97.5	90	100
3e77f73f_90241_19425	cen22_1	1	8	1,2,3,4,5,6,7,8	31	28	0.903225806451613	90.3225806451613	92	100
1958feaa_102355_0	cen22_1	1	8	1,2,3,4,5,6,7,8	52	48	0.923076923076923	92.3076923076923	95	100
cca64e36_85406_0	cen22_1	1	8	1,2,3,4,5,6,7,8	98	90	0.918367346938776	91.8367346938775	90	100
cca64e36_138559_0	cen22_1	1	8	1,2,3,4,5,6,7,8	122	116	0.950819672131147	95.0819672131148	92	100
3133f941_14964_0	cen22_1	1	8	1,2,3,4,5,6,7,8	16	16	1	100	100	100
15f640f4_95940_0	cen22_1	1	8	1,2,3,4,5,6,7,8	81	73	0.901234567901235	90.1234567901235	91	100
0f06dfb9_132762_0	cen22_1	1	8	1,2,3,4,5,6,7,8	19	19	1	100	100	100
220d2213_82678_0	cen22_1	1	8	1,2,3,4,5,6,7,8	109	102	0.935779816513762	93.5779816513761	85	100
cc836989_95880_3012	cen22_1	1	8	1,2,3,4,5,6,7,8	29	28	0.96551724137931	96.551724137931	91	100
e2f75a26_132168_0	cen22_1	1	8	1,2,3,4,5,6,7,8	16	12	0.75	75	90	100
0f06dfb9_85686_6273	cen22_1	1	8	1,2,3,4,5,6,7,8	131	123	0.938931297709924	93.8931297709924	89	100
3133f941_52985_0	cen22_1	1	8	1,2,3,4,5,6,7,8	116	111	0.956896551724138	95.6896551724138	90	100
d1a28a10_46938_0	cen22_1	1	8	1,2,3,4,5,6,7,8	111	105	0.945945945945946	94.5945945945946	96	100
1958feaa_50892_0	cen22_1	1	8	1,2,3,4,5,6,7,8	134	127	0.947761194029851	94.7761194029851	90	100
90c5e630_27790_0	cen22_1	1	8	1,2,3,4,5,6,7,8	75	73	0.973333333333333	97.3333333333333	99	100
3e77f73f_85173_0	cen22_1	1	8	1,2,3,4,5,6,7,8	78	72	0.923076923076923	92.3076923076923	90	100
ddd3678d_16390_0	cen22_1	1	8	1,2,3,4,5,6,7,8	90	89	0.988888888888889	98.8888888888889	99	100
d0bfd9aa_136354_0	cen22_1	1	8	1,2,3,4,5,6,7,8	96	92	0.958333333333333	95.8333333333333	96	100
cc836989_51521_1191	cen22_1	1	8	1,2,3,4,5,6,7,8	127	118	0.929133858267717	92.9133858267717	89	100
048b7d56_28295_0	cen22_1	1	8	1,2,3,4,5,6,7,8	86	76	0.883720930232558	88.3720930232558	96	100
583c7d65_145325_0	cen22_1	1	8	1,2,3,4,5,6,7,8	102	95	0.931372549019608	93.1372549019608	90	100
72efa238_32865_0	cen22_1	1	8	1,2,3,4,5,6,7,8	71	67	0.943661971830986	94.3661971830986	92	100
e2f75a26_147007_0	cen22_1	1	8	1,2,3,4,5,6,7,8	137	128	0.934306569343066	93.4306569343066	90	100
dffc1937_112655_0	cen22_1	1	8	1,2,3,4,5,6,7,8	101	94	0.930693069306931	93.0693069306931	90	100
9bb96635_30189_338	cen22_1	1	8	1,2,3,4,5,6,7,8	62	60	0.967741935483871	96.7741935483871	92	100
6a1572da_11490_0	cen22_1	1	8	1,2,3,4,5,6,7,8	108	101	0.935185185185185	93.5185185185185	90	100
3aae12c7_58334_0	cen22_1	1	8	1,2,3,4,5,6,7,8	96	94	0.979166666666667	97.9166666666667	90	100
d0bfd9aa_75514_5221	cen22_1	1	8	1,2,3,4,5,6,7,8	22	21	0.954545454545455	95.4545454545455	99	100
1958feaa_22590_0	cen22_1	1	8	1,2,3,4,5,6,7,8	138	128	0.927536231884058	92.7536231884058	96	100
3e77f73f_85173_13734	cen22_1	1	8	1,2,3,4,5,6,7,8	78	69	0.884615384615385	88.4615384615385	90	100
185c27cd_26113_1368	cen22_1	1	8	1,2,3,4,5,6,7,8	139	132	0.949640287769784	94.9640287769784	92	100
ddd3678d_145287_0	cen22_1	1	8	1,2,3,4,5,6,7,8	98	93	0.948979591836735	94.8979591836735	89	100
220d2213_96670_0	cen22_1	1	8	1,2,3,4,5,6,7,8	92	88	0.956521739130435	95.6521739130435	90	100
db7aadfb_61295_0	cen22_2	1	16	1,2,3,4,5,6,7,8,9,10,11,12,13,14,15,16	101	58	0.574257425742574	57.4257425742574	40	100
9bb96635_20468_0	cen22_2	1	16	1,2,3,4,5,6,7,8,9,10,11,12,13,14,15,16	37	23	0.621621621621622	62.1621621621622	40	100
a66502a5_55158_6877	cen22_2	1	16	1,5,6,7,8,9,11,13,14,15,16	40	14	0.35	35	40	100
dc5a9578_34961_0	cen22_2	1	16	1,2,3,4,5,6,7,8,9,10,11,12,13,14,15,16	71	40	0.563380281690141	56.3380281690141	40	100
3e77f73f_47956_0	cen22_2	1	16	1,5,6,7,8,9,11,13,14,15,16	63	21	0.333333333333333	33.3333333333333	40	100
9b1e01e2_111118_0	cen22_2	1	16	1,11,13,14,15,16	26	3	0.115384615384615	11.5384615384615	40	100
9bb96635_108171_6149	cen22_2	1	16	1,13,14,15,16	34	2	0.0588235294117647	5.88235294117647	40	100
17d1d5e8_41105_450	cen22_2	1	16	1,13,14,15,16	12	0	0	16.3333333333333	40	98
aad47c0b_34550_0	cen22_3	1	20	1,2,6,10,11,13,14,15,17,18,19,20	39	39	1	100	100	100
aad47c0b_156787_14381	cen22_3	1	20	1,2,3,4,5,6,7,8,9,10,11,12,13,14,15,16,17,18,19,20	89	84	0.943820224719101	94.3820224719101	98	100
6a1572da_1023_0	cen22_3	1	20	1,2,3,4,5,6,7,8,9,10,11,12,13,14,15,16,17,18,19,20	42	34	0.80952380952381	80.9523809523809	74	100
90c5e630_48158_0	cen22_3	1	20	1,2,3,7,9,11,12,14,20	14	14	1	100	100	100
9bb96635_161810_0	cen22_3	5	19	5,7,11,13,19	12	12	1	100	100	100
dffc1937_32896_0	cen22_3	1	20	1,2,3,4,5,6,7,8,9,11,12,13,15,16,17,18,20	68	63	0.926470588235294	92.6470588235294	89	100
afc47d4e_85351_0	cen22_3	1	20	1,2,3,4,5,6,7,8,9,11,12,13,14,15,17,19,20	36	35	0.972222222222222	97.2222222222222	92	100
06add419_146438_0	cen22_3	1	20	1,2,3,4,5,6,7,8,9,10,11,12,13,14,15,16,17,18,19,20	71	71	1	100	100	100
cc836989_41072_0	cen22_3	1	20	1,2,3,4,5,6,7,8,9,10,11,12,13,14,15,16,17,18,19,20	103	101	0.980582524271845	98.0582524271845	84	100
6a1572da_10483_725	cen22_3	1	20	1,2,3,4,5,6,7,8,9,10,11,12,13,14,15,16,17,18,19,20	102	96	0.941176470588235	94.1176470588235	90	100
3133f941_61729_19096	cen22_3	1	20	1,2,3,4,6,7,8,9,11,12,13,15,16,20	36	35	0.972222222222222	97.2222222222222	97	100
9bb96635_119173_0	cen22_3	1	20	1,2,3,4,5,6,7,8,9,10,11,12,13,14,15,16,17,18,19,20	70	62	0.885714285714286	88.5714285714286	66	100
048b7d56_71364_0	cen22_3	5	19	5,7,11,15,19	18	18	1	100	100	100
9b1e01e2_151715_0	cen22_3	1	20	1,2,3,4,5,6,7,8,9,10,11,12,13,14,15,16,17,18,19,20	88	85	0.965909090909091	96.5909090909091	98	100
3e77f73f_20399_0	cen22_3	1	20	1,2,3,4,5,6,7,8,9,10,11,12,13,14,15,16,17,18,19,20	60	57	0.95	95	98	100
9bb96635_161810_0	cen22_4	1	20	1,2,3,4,5,6,7,8,9,10,11,12,13,15,16,17,18,19,20	79	74	0.936708860759494	93.6708860759494	91	100
9bb96635_39533_0	cen22_4	1	20	1,2,3,4,5,6,7,8,9,10,11,12,13,14,15,16,17,18,19,20	93	76	0.817204301075269	81.7204301075269	90	100
d1a28a10_119316_14367	cen22_4	1	20	1,2,3,4,5,6,7,8,9,10,11,12,13,14,15,16,17,18,19,20	110	103	0.936363636363636	93.6363636363636	98	100
3133f941_61729_19096	cen22_4	1	20	1,2,3,4,5,6,7,8,9,10,11,12,13,14,15,16,17,18,19,20	63	61	0.968253968253968	96.8253968253968	98	100
cf7e03f7_22196_13014	cen22_4	1	20	1,2,3,4,5,6,7,8,9,10,11,12,13,14,15,16,17,18,19,20	81	68	0.839506172839506	83.9506172839506	98	100
3e77f73f_60834_0	cen22_4	1	20	1,2,3,4,5,6,7,8,9,10,11,12,13,14,15,16,17,18,19,20	110	107	0.972727272727273	97.2727272727273	89	100
583c7d65_157852_0	cen22_4	1	20	1,2,3,4,5,6,7,8,9,10,11,12,13,14,15,16,17,18,19,20	65	56	0.861538461538462	86.1538461538462	89	100
aad47c0b_34550_0	cen22_4	1	18	1,3,4,5,7,9,10,11,12,13,14,15,16,18	40	36	0.9	90	98	100
90c5e630_48158_0	cen22_4	1	20	1,2,3,4,5,6,7,8,9,10,11,12,13,14,15,16,17,18,19,20	78	74	0.948717948717949	94.8717948717949	98	100
dffc1937_32896_0	cen22_4	1	20	1,2,3,5,9,10,11,14,20	22	22	1	100	100	100
15f640f4_139247_0	cen22_4	1	20	1,2,3,4,5,6,7,8,9,10,11,13,14,15,16,17,18,19,20	63	59	0.936507936507937	93.6507936507936	90	100
6a1572da_101003_4758	cen22_4	1	20	1,2,3,4,5,6,7,8,9,10,11,12,13,14,15,16,17,18,19,20	117	107	0.914529914529915	91.4529914529915	91	100
f6c4ce9e_91675_4732	cen22_4	1	20	1,2,3,4,5,6,7,8,9,10,11,12,13,14,15,16,17,18,19,20	104	100	0.961538461538462	96.1538461538462	97	100
77ff723e_152910_0	cen22_4	1	20	1,2,3,4,5,6,7,8,9,10,11,12,13,14,15,16,17,18,19,20	82	78	0.951219512195122	95.1219512195122	98	100
048b7d56_71364_0	cen22_4	1	19	1,2,3,4,5,6,7,8,9,10,11,13,14,15,16,17,18,19	89	88	0.98876404494382	98.876404494382	98	100
3e77f73f_20399_0	cen22_4	1	18	1,2,5,6,7,9,10,11,12,13,14,15,16,18	18	18	1	100	100	100
e393caf5_81108_0	cen22_4	1	20	1,2,3,4,5,6,7,8,9,10,11,12,13,14,15,16,17,18,19,20	53	40	0.754716981132076	75.4716981132076	83	100
9b1e01e2_111118_0	cen22_5	1	12	1,2,3,4,10,11,12	36	36	1	100	100	100
3e77f73f_47956_0	cen22_5	2	12	2,3,4,10,11,12	35	35	1	100	100	100
9bb96635_108171_6149	cen22_5	1	12	1,2,3,4,10,11,12	49	49	1	100	100	100
17d1d5e8_41105_450	cen22_5	1	12	1,2,3,4,10,11,12	16	16	1	100	100	100
a66502a5_55158_6877	cen22_5	2	12	2,3,4,10,11,12	21	21	1	100	100	100
6a1572da_148720_0	cenX	1	12	1,2,3,4,5,6,7,8,9,10,11,12	55	51	0.927272727272727	92.7272727272727	88	100
eeef14bb_107576_0	cenX	1	12	1,2,3,4,5,6,7,8,9,10,11,12	96	96	1	100	100	100
dc5a9578_42344_0	cenX	1	12	1,2,3,4,5,6,7,8,9,10,11,12	57	55	0.964912280701754	96.4912280701754	98	100
f6c4ce9e_150631_0	cenX	1	12	1,2,3,4,5,6,7,8,9,10,11,12	94	94	1	100	100	100
f6c4ce9e_145710_0	cenX	1	12	1,2,3,4,5,6,7,8,9,10,11,12	117	116	0.991452991452991	99.1452991452991	97	100
e03161fc_112616_0	cenX	1	12	1,2,3,4,5,6,7,8,9,10,11,12	43	43	1	100	100	100
f32a3dc6_12438_0	cenX	1	12	1,2,3,4,5,6,7,8,9,10,11,12	68	68	1	100	100	100
595bb384_149301_0	cenX	1	12	1,2,3,4,5,6,7,8,9,10,11,12	76	76	1	100	100	100
6a1572da_150500_0	cenX	1	12	1,2,3,4,5,6,7,8,9,10,11,12	132	130	0.984848484848485	98.4848484848485	88	100
048b7d56_69436_0	cenX	1	12	1,2,3,4,5,6,7,8,9,10,11,12	62	61	0.983870967741935	98.3870967741936	88	100
44240c20_147186_0	cenX	1	12	1,2,3,4,5,6,7,8,9,10,11,12	77	74	0.961038961038961	96.1038961038961	98	100
9bb96635_141292_0	cenX	1	12	1,2,3,4,5,6,7,8,9,10,11,12	83	83	1	100	100	100
048b7d56_17947_0	cenX	1	12	1,2,3,4,5,6,7,8,9,10,11,12	118	116	0.983050847457627	98.3050847457627	98	100
ddd3678d_119542_0	cenX	1	12	1,2,3,4,5,6,7,8,9,10,11,12	72	71	0.986111111111111	98.6111111111111	98	100
d0bfd9aa_65922_4893	cenX	1	12	1,2,3,4,5,6,7,8,9,10,11,12	41	41	1	100	100	100
23ccab71_109149_0	cenX	1	12	1,2,3,4,5,6,7,8,9,10,11,12	78	75	0.961538461538462	96.1538461538462	88	100
aad47c0b_145926_0	cenX	1	12	1,2,3,4,5,6,7,8,9,10,11,12	108	107	0.990740740740741	99.0740740740741	96	100
0f06dfb9_46280_352	cenX	1	12	1,2,3,4,5,6,7,8,9,10,11,12	51	51	1	100	100	100
9b1e01e2_25227_0	cenX	1	12	1,2,3,4,5,6,7,8,9,10,11,12	140	139	0.992857142857143	99.2857142857143	98	100
9bb96635_118530_3025	cenX	1	12	1,2,3,4,5,6,7,8,9,10,11,12	61	61	1	100	100	100
d0bfd9aa_16279_0	cenX	1	12	1,2,3,4,5,6,7,8,9,10,11,12	116	116	1	100	100	100
cca64e36_36717_0	cenX	1	12	1,2,3,4,5,6,7,8,9,10,11,12	48	48	1	100	100	100
595bb384_135975_0	cenX	1	12	1,2,3,4,5,6,7,8,9,10,11,12	62	61	0.983870967741935	98.3870967741936	96	100
3aae12c7_99149_2017	cenX	1	12	1,2,3,4,5,6,7,8,9,10,11,12	54	52	0.962962962962963	96.2962962962963	96	100
0f06dfb9_3410_0	cenX	1	12	1,2,3,4,5,6,7,8,9,10,11,12	25	25	1	100	100	100
72efa238_120509_296	cenX	1	12	1,2,3,4,5,6,7,8,9,10,11,12	90	87	0.966666666666667	96.6666666666667	97	100
99fd3e01_161474_0	cenX	1	12	1,2,3,4,5,6,7,8,9,10,11,12	116	114	0.982758620689655	98.2758620689655	97	100
cca64e36_72694_0	cenX	1	12	1,2,3,4,5,6,7,8,9,10,11,12	131	131	1	100	100	100
048b7d56_36907_0	cenX	1	12	1,2,3,4,5,6,7,8,9,10,11,12	91	90	0.989010989010989	98.9010989010989	97	100
aad47c0b_83259_0	cenX	1	12	1,2,3,4,5,6,7,8,9,10,11,12	53	52	0.981132075471698	98.1132075471698	96	100
583c7d65_152324_556	cenX	1	12	1,2,3,4,5,6,7,8,9,10,11,12	47	47	1	100	100	100
583c7d65_147807_1905	cenX	1	12	1,2,3,4,5,6,7,8,9,10,11,12	27	26	0.962962962962963	96.2962962962963	77	100
9188823d_145567_0	cenX	1	12	1,2,3,4,5,6,7,8,9,10,11,12	36	36	1	100	100	100
6a1572da_112481_0	cenX	1	12	1,2,3,4,5,6,7,8,9,10,11,12	89	88	0.98876404494382	98.876404494382	88	100
ef183dca_94540_0	cenX	1	12	1,2,3,4,5,6,7,8,9,10,11,12	89	88	0.98876404494382	98.876404494382	92	100
220d2213_33386_0	cenX	1	12	1,2,3,4,5,6,7,8,9,10,11,12	27	27	1	100	100	100
f32a3dc6_14491_0	cenX	1	12	1,2,3,4,5,6,7,8,9,10,11,12	132	131	0.992424242424242	99.2424242424242	96	100
9188823d_34078_0	cenX	1	12	1,2,3,4,5,6,7,8,9,10,11,12	120	120	1	100	100	100
f32a3dc6_153378_13351	cenX	1	12	1,2,3,4,5,6,7,8,9,10,11,12	101	101	1	100	100	100
f6c4ce9e_133330_0	cenX	1	12	1,2,3,4,5,6,7,8,9,10,11,12	67	65	0.970149253731343	97.0149253731343	97	100
3e77f73f_140746_0	cenX	1	12	1,2,3,4,5,6,7,8,9,10,11,12	59	57	0.966101694915254	96.6101694915254	98	100
9bb96635_40818_515	cenX	1	12	1,2,3,4,5,6,7,8,9,10,11,12	90	90	1	100	100	100
185c27cd_14606_14925	cenX	1	12	1,2,3,4,5,6,7,8,9,10,11,12	37	36	0.972972972972973	97.2972972972973	95	100
06add419_89483_0	cenX	1	12	1,2,3,4,5,6,7,8,9,10,11,12	32	32	1	100	100	100
0f06dfb9_38199_1412	cenX	1	12	1,2,3,4,5,6,7,8,9,10,11,12	87	83	0.954022988505747	95.4022988505747	98	100
1958feaa_131534_0	cenX	1	12	1,2,3,4,5,6,7,8,9,10,11,12	77	77	1	100	100	100
15f640f4_89253_0	cenX	1	12	1,2,3,4,5,6,7,8,9,10,11,12	175	173	0.988571428571429	98.8571428571429	96	100
9b1e01e2_140264_0	cenX	1	12	1,2,3,4,5,6,7,8,9,10,11,12	101	101	1	100	100	100
a66502a5_78743_0	cenX	1	12	1,2,3,4,5,6,7,8,9,10,11,12	67	67	1	100	100	100
ddd3678d_22785_0	cenX	1	12	1,2,3,4,5,6,7,8,9,10,11,12	64	63	0.984375	98.4375	97	100
9b1e01e2_41739_0	cenX	1	12	1,2,3,4,5,6,7,8,9,10,11,12	65	65	1	100	100	100
881bea2c_86416_0	cenX	1	12	1,2,3,4,5,6,7,8,9,10,11,12	97	95	0.979381443298969	97.9381443298969	93	100
6a1572da_138289_0	cenX	1	12	1,2,3,4,5,6,7,8,9,10,11,12	51	51	1	100	100	100
048b7d56_37994_0	cenX	1	12	1,2,3,4,5,6,7,8,9,10,11,12	73	73	1	100	100	100
8252c8b3_110164_0	cenX	1	12	1,2,3,4,5,6,7,8,9,10,11,12	75	73	0.973333333333333	97.3333333333333	96	100
e10a17df_6273_0	cenX	1	12	1,2,3,4,5,6,7,8,9,10,11,12	76	74	0.973684210526316	97.3684210526316	92	100
4a2bd1b1_19221_11406	cenX	1	12	1,2,3,4,5,6,7,8,9,10,11,12	30	30	1	100	100	100
3133f941_158892_0	cenX	1	12	1,2,3,4,5,6,7,8,9,10,11,12	63	61	0.968253968253968	96.8253968253968	98	100
07c9ae3a_156372_0	cenX	1	12	1,2,3,4,5,6,7,8,9,10,11,12	102	101	0.990196078431373	99.0196078431373	97	100
15f640f4_104863_0	cenX	1	12	1,2,3,4,5,6,7,8,9,10,11,12	81	80	0.987654320987654	98.7654320987654	97	100
e03161fc_64617_0	cenX	1	12	1,2,3,4,5,6,7,8,9,10,11,12	88	87	0.988636363636364	98.8636363636364	98	100
5c06b39c_108609_0	cenX	1	12	1,2,3,4,5,6,7,8,9,10,11,12	53	53	1	100	100	100
f32a3dc6_79014_1106	cenX	1	12	1,2,3,4,5,6,7,8,9,10,11,12	57	56	0.982456140350877	98.2456140350877	96	100
f6c4ce9e_89644_0	cenX	1	12	1,2,3,4,5,6,7,8,9,10,11,12	114	112	0.982456140350877	98.2456140350877	92	100
aad47c0b_146818_0	cenX	1	12	1,2,3,4,5,6,7,8,9,10,11,12	39	39	1	100	100	100
f6c4ce9e_86599_0	cenX	1	12	1,2,3,4,5,6,7,8,9,10,11,12	61	60	0.983606557377049	98.3606557377049	98	100
048b7d56_119318_3298	cenX	1	12	1,2,3,4,5,6,7,8,9,10,11,12	65	64	0.984615384615385	98.4615384615385	89	100
99fd3e01_85371_0	cenX	1	12	1,2,3,4,5,6,7,8,9,10,11,12	83	81	0.975903614457831	97.5903614457831	91	100
881bea2c_86084_2420	cenX	1	12	1,2,3,4,5,6,7,8,9,10,11,12	71	71	1	100	100	100
99fd3e01_72925_899	cenX	1	12	1,2,3,4,5,6,7,8,9,10,11,12	73	72	0.986301369863014	98.6301369863014	88	100
e393caf5_114491_0	cenX	1	12	1,2,3,4,5,6,7,8,9,10,11,12	34	34	1	100	100	100
3aae12c7_77696_292	cenX	1	12	1,2,3,4,5,6,7,8,9,10,11,12	90	90	1	100	100	100
3e77f73f_101297_0	cenX	1	12	1,2,3,4,5,6,7,8,9,10,11,12	157	153	0.974522292993631	97.4522292993631	96	100
9b1e01e2_137076_0	cenX	1	12	1,2,3,4,5,6,7,8,9,10,11,12	76	75	0.986842105263158	98.6842105263158	99	100
afc47d4e_92297_0	cenX	1	12	1,2,3,4,5,6,7,8,9,10,11,12	148	147	0.993243243243243	99.3243243243243	96	100
3aae12c7_118065_0	cenX	1	12	1,2,3,4,5,6,7,8,9,10,11,12	75	75	1	100	100	100
6a1572da_80765_0	cenX	1	12	1,2,3,4,5,6,7,8,9,10,11,12	108	106	0.981481481481482	98.1481481481482	96	100
e03161fc_89945_0	cenX	1	12	1,2,3,4,5,6,7,8,9,10,11,12	52	49	0.942307692307692	94.2307692307692	98	100
9188823d_130373_0	cenX	1	12	1,2,3,4,5,6,7,8,9,10,11,12	80	79	0.9875	98.75	97	100
cca64e36_61544_0	cenX	1	12	1,2,3,4,5,6,7,8,9,10,11,12	69	69	1	100	100	100
